# Supplementary material for: Comparative Genomic Analysis Uncovers the Chloroplast Genome Variation and Phylogenetic Relationships of Camellia Species
Source: Biomolecules. 2022 Oct 13;12(10):1474. doi: 10.3390/biom12101474 (PMC9599789; doi:10.3390/biom12101474)
Supplement: Supplementary file 1 [file biomolecules-12-01474-s001.zip]

Archive with 8 entries (8 files):
- Figure S1 the distribution of InDel types in the 12 sequenced Camellia cp genomes.jpg
- Table S1 The list of taxa of the chloroplast genome sequences used in this study.xlsx
- Table S2 Details of the LSRs in the 12 sequenced Camellia cp genomes.xlsx
- Table S3 Details of the SSR in the 12 sequenced Camellia cp genomes.xlsx
- Table S4 Details of the SNPs in the 12 sequenced Camellia cp genomes.xlsx
- Table S5 Details of the InDels in the 12 sequenced Camellia cp genomes.xlsx
- Table S6 Details of Pi values for each gene across 19 Camellia cp genomes.xlsx
- Table S7 KaKs values for protein-coding genes using C.chekiangoleosa var. Baihua as a reference.xlsx
