# Supplementary material for: Comparative Genomic Analysis Uncovers the Chloroplast Genome Variation and Phylogenetic Relationships of Camellia Species
Source: Biomolecules. 2022 Oct 13;12(10):1474. doi: 10.3390/biom12101474 (PMC9599789; doi:10.3390/biom12101474)
Supplement: Supplementary file 1 [file biomolecules-12-01474-s001.zip › Table S1 The list of taxa of the chloroplast genome sequences used in this study.xlsx]

## Sheet: Sheet1
Table S1 The list of taxa of the chloroplast genome sequences used in this study
Family	Genus	Taxon	GenBank Accession Number
Theaceae	Camellia	Camellia vietnamensis	OL689024	*#
Theaceae	Camellia	Camellia grijsii	OL689025	*#
Theaceae	Camellia	Camellia nanyongensis	OL689017	*#
Theaceae	Camellia	Camellia meiocarpa	OL689016	*#
Theaceae	Camellia	Camellia gauchowensis	OL689015	*#
Theaceae	Camellia	Camellia semiserrata	OL689023	*#
Theaceae	Camellia	Camellia sasanqua	OL689022	*#
Theaceae	Camellia	Camellia chekiangoleosa var. Baihua	OL689014	*#
Theaceae	Camellia	Camellia oleifera var. MY6	OL689021	*#
Theaceae	Camellia	Camellia oleifera var. GR3	OL689020	*#
Theaceae	Camellia	Camellia oleifera var. 53	OL689019	*#
Theaceae	Camellia	Camellia oleifera var. 40	OL689018	*#
Theaceae	Camellia	Camellia crapnelliana	NC024541.1	#
Theaceae	Camellia	Camellia cuspidata	NC022459.1	#
Theaceae	Camellia	Camellia sinensis	KC143082.1	#
Theaceae	Camellia	Camellia amplexicaulis	MT317095.1	#
Theaceae	Camellia	Camellia japonica	MK353211.1	#
Theaceae	Camellia	Camellia nitidissima	NC039645.1	#
Theaceae	Camellia	Camellia chekiangoleosa	NC037472.1	#
Theaceae	Tutcheria	Tutcheria championii	NC035687.1
Theaceae	Apterosperma	Apterosperma oblata	NC035641.1
Theaceae	Stewartia	Stewartia sinensis	MH782177.1
Theaceae	Anneslea	Anneslea fragrans	NC035709.1
Theaceae	Adinandra	Adinandra millettii	NC035678.1
Theaceae	Pyrenaria	Pyrenaria jonquieriana	KY406772.1
Theaceae	Camellia	Camellia azalea	NC035574.1
Theaceae	Camellia	Camellia huana	KY626040.1
Theaceae	Camellia	Camellia taliensis	KF156839.1
Theaceae	Camellia	Camellia renshanxiangiae	NC041672.1
Theaceae	Camellia	Camellia grandibracteata	KJ806274.1
Theaceae	Camellia	Camellia ptilophylla	NC038198.1
Theaceae	Camellia	Camellia leptophylla	KJ806275.1
* The 12 Taxa of the cp genome sequenced in this study
# The 19 taxa of the cp genome sequences used in divergent hotspots identification, nucleotide diversity (Pi) values calculation and estimation of the selection pressure.
The all 32 taxa of the cp genome sequences used in phylogenetic trees construction
