# Supplementary material for: Comparative Genomic Analysis Uncovers the Chloroplast Genome Variation and Phylogenetic Relationships of Camellia Species
Source: Biomolecules. 2022 Oct 13;12(10):1474. doi: 10.3390/biom12101474 (PMC9599789; doi:10.3390/biom12101474)
Supplement: Supplementary file 1 [file biomolecules-12-01474-s001.zip › Table S2 Details of the LSRs in the 12 sequenced Camellia cp genomes.xlsx]

## Sheet: Sheet1
Table S2 Details of the repeat sequences in the 12 sequenced Camellia cp genomes
	Forward	Palindromic	Reverse	Complement	total	exon	intron	IGS
C. oleifera var. 40	16	20	2	0	38	24	3	11
C. oleifera var. 53	16	20	2	0	38	24	3	11
C. oleifera var. GR3	15	19	1	0	35	24	3	8
C. oleifera var. MY6	16	20	2	0	38	24	3	11
C. meiocarpa	15	20	0	0	35	25	3	7
C. nanyongensis	11	15	2	0	28	16	4	8
C. sasanqua	15	19	0	0	34	24	3	7
C. vietnamensis	15	19	0	0	34	24	3	7
C. gauchowensis	15	19	0	0	34	24	3	7
C. chekiangoleosa var. Baihua	15	20	1	1	37	24	3	10
C. semiserrata	16	21	0	0	37	24	3	10
C. grijsii	15	19	0	0	34	24	3	7
