# Supplementary material for: Comparative Genomic Analysis Uncovers the Chloroplast Genome Variation and Phylogenetic Relationships of Camellia Species
Source: Biomolecules. 2022 Oct 13;12(10):1474. doi: 10.3390/biom12101474 (PMC9599789; doi:10.3390/biom12101474)
Supplement: Supplementary file 1 [file biomolecules-12-01474-s001.zip › Table S3 Details of the SSR in the 12 sequenced Camellia cp genomes.xlsx]

## Sheet: Sheet2
	Table S3 Number of the all SSR types in the 12 sequenced Camellia cp genomes
	SSR types			No. SSR
	Repeat unit	No. repeat unit		C. oleifera var. 40	C. oleifera var. 53	C. oleifera var. GR3	C. oleifera var. MY6	C. meiocarpa	C. nanyongensis	C. sasanqua	C. vietnamensis	C. gauchowensis	C. chekiangoleosa var. Baihua	C. semiserrata	C. grijsii
	A	8		25	25	25	25	23	27	24	24	23	24	24	23
	A	9		12	12	11	12	12	11	12	12	13	14	12	13
	A	10		5	5	7	6	6	6	5	9	5	3	6	5
	A	11		6	6	3	6	7	7	7	5	6	10	7	6
	A	12		6	6	5	6	5	4	5	3	6	6	3	6
	A	13		3	3	2	3	2	3	2	2	1	0	3	1
	A	14		0	0	3	0	1	2	1	3	2	1	1	2
	A	15		1	1	1	1	1	0	1	2	2	0	0	2
	A	16		0	0	2	0	0	1	0	0	0	0	2	0
	C	9		0	0	0	1	0	1	0	0	0	0	0	0
	C	8		2	2	2	1	2	2	2	2	2	2	2	2
	G	8		2	2	2	2	2	2	2	2	2	2	2	2
	T	8		26	26	28	25	27	28	28	33	33	26	31	32
	T	9		30	30	28	31	30	27	29	27	27	29	27	27
	T	9		8	8	10	7	7	11	8	9	11	9	11	11
	T	9		6	6	6	6	3	5	4	3	3	5	4	3
	T	9		5	5	7	5	5	4	4	6	6	6	4	6
	T	9		2	2	0	2	2	3	3	1	0	4	2	0
	T	9		4	3	2	4	1	2	1	3	3	0	3	4
	T	9		0	0	1	0	3	1	3	2	1	1	2	1
	T	9		0	0	0	0	0	1	0	0	1	0	0	0
	T	9		2	2	1	2	3	1	2	1	1	1	1	1
	T	9		0	0	0	0	0	0	0	1	1	0	0	1
	T	9		0	0	1	0	0	0	0	0	0	0	0	0
	AT	5		4	4	3	4	3	3	3	3	3	3	3	3
	TA	5		1	1	1	1	1	1	1	1	1	1	1	1
	TA	6		0	0	0	0	0	1	0	0	0	0	0	0
	trinucleotide	3		67	67	67	66	68	67	68	67	67	66	65	67
	trinucleotide	4		1	1	1	1	1	2	1	1	1	1	1	1
	tetrannucleotide	3		10	10	10	11	10	10	10	10	10	10	10	10
	hexanucleotide	3		2	2	2	2	0	2	0	0	0	2	2	0
	Complex	-		8	8	7	7	7	7	7	7	6	9	7	7
	Total	mononucleotide SSR		145	144	147	145	142	149	143	150	149	143	147	148
		double-nucletide SSRs		5	5	4	5	4	5	4	4	4	4	4	4
		trinucleotide SSR		68	68	68	67	69	69	69	68	68	67	66	68
		tetrannucleotide SSR		10	10	10	11	10	10	10	10	10	10	10	10
		hexanucleotide SSR		2	2	2	2	0	2	0	0	0	2	2	0
		Complex		8	8	7	7	7	7	7	7	6	9	7	7
