# Supplementary material for: Comparative Genomic Analysis Uncovers the Chloroplast Genome Variation and Phylogenetic Relationships of Camellia Species
Source: Biomolecules. 2022 Oct 13;12(10):1474. doi: 10.3390/biom12101474 (PMC9599789; doi:10.3390/biom12101474)
Supplement: Supplementary file 1 [file biomolecules-12-01474-s001.zip › Table S4 Details of the SNPs in the 12 sequenced Camellia cp genomes.xlsx]

## Sheet: snp.ann
No.	pos in ref(Camellia_oleifera_40)	ref base	Camellia_chekiangoleosa	Camellia_gauchowensis	Camellia_meiocarpa	Camellia_nanyongensis	Camellia_oleifera_40	Camellia_oleifera_53	Camellia_oleifera_GR3	Camellia_oleifera_MY6	Camellia_sasanqua	Camellia_semiserrata	Camellia_vietnamensis	Camellia_yuhsienensis	annotation	Length	SNP number	SNP Percentage (%)	region	Genotype
1	85	C	C	C	C	C	C	C	C	C	C	C	T	C	trnH-GUG~psbA				IGS	C/T
2	94	C	A	A	A	A	C	C	A	C	A	A	A	A	trnH-GUG~psbA				IGS	A/C
3	99	A	A	C	A	A	A	A	A	A	A	A	C	C	trnH-GUG~psbA				IGS	A/C
4	131	A	A	G	A	G	A	A	G	A	A	G	G	G	trnH-GUG~psbA				IGS	A/G
5	209	A	A	A	A	A	A	A	G	A	A	A	A	A	trnH-GUG~psbA				IGS	A/G
6	315	C	C	C	C	T	C	C	C	C	C	C	C	C	trnH-GUG~psbA				IGS	C/T
7	345	A	A	A	A	A	A	A	G	A	A	A	A	A	trnH-GUG~psbA				IGS	A/G
8	347	G	G	G	G	G	G	G	A	G	G	G	G	G	trnH-GUG~psbA				IGS	A/G
9	348	T	T	T	T	T	T	T	A	T	T	T	T	T	trnH-GUG~psbA	373	9	0.0241287	IGS	A/T
10	1023	G	G	G	G	G	G	G	G	G	G	A	G	G	psbA				exon	A/G
11	1236	G	G	A	G	G	G	G	G	G	G	G	G	A	psbA	1062	2	0.00188324	exon	A/G
12	1558	A	A	A	C	A	A	A	A	A	C	A	A	A	psbA~trnK-UUU				IGS	A/C
13	1678	G	G	G	G	G	G	G	G	G	G	A	G	G	psbA~trnK-UUU	220	2	0.00909091	IGS	A/G
14	1870	C	A	C	C	C	C	C	C	C	C	C	C	C	trnK-UUU(intron)				intron	A/C
15	2026	T	T	C	T	T	T	T	T	T	T	T	C	C	trnK-UUU(intron)				intron	C/T
16	2111	G	G	G	G	G	G	G	A	G	G	G	G	G	trnK-UUU(intron) matK				exon	A/G
17	2182	A	A	G	A	G	A	A	G	A	A	G	G	G	trnK-UUU(intron) matK				exon	A/G
18	2230	C	C	C	C	C	C	C	C	C	C	T	C	C	trnK-UUU(intron) matK				exon	C/T
19	2449	A	A	A	A	A	A	A	A	A	A	C	A	A	trnK-UUU(intron) matK				exon	A/C
20	2702	T	T	T	T	G	T	T	T	T	T	T	T	T	trnK-UUU(intron) matK				exon	G/T
21	2830	G	G	A	G	G	G	G	G	G	G	G	G	A	trnK-UUU(intron) matK				exon	A/G
22	2923	C	C	C	C	G	C	C	C	C	C	C	C	C	trnK-UUU(intron) matK				exon	C/G
23	2955	A	A	A	C	A	A	A	A	A	C	A	A	A	trnK-UUU(intron) matK				exon	A/C
24	3070	C	C	C	C	C	C	C	A	C	C	C	C	C	trnK-UUU(intron) matK				exon	A/C
25	3296	G	G	G	A	G	G	G	G	G	A	G	G	G	trnK-UUU(intron) matK				exon	A/G
26	3317	G	G	G	G	G	G	G	G	G	G	A	G	G	trnK-UUU(intron) matK				exon	A/G
27	3345	C	A	A	A	A	C	C	A	C	A	A	A	A	trnK-UUU(intron) matK				exon	A/C
28	3726	A	A	A	A	G	A	A	A	A	A	G	A	A	trnK-UUU(intron)				intron	A/G
29	3886	T	T	T	T	T	T	T	C	T	T	T	T	T	trnK-UUU(intron)	2560	16	0.00625	intron	C/T
30	4410	G	G	G	G	G	G	G	T	G	G	G	G	G	trnK-UUU~rsp16				IGS	G/T
31	4650	T	G	T	T	T	T	T	T	T	T	T	T	T	trnK-UUU~rsp16				IGS	G/T
32	4879	T	T	T	T	T	T	T	T	T	T	C	T	T	trnK-UUU~rsp16				IGS	C/T
33	4904	A	A	T	A	A	A	A	A	A	A	A	T	T	trnK-UUU~rsp16	777	4	0.00514801	IGS	A/T
34	5432	C	C	C	C	C	C	C	C	C	C	C	A	C	rps16(intron)				intron	A/C
35	5549	C	C	C	C	C	C	C	C	C	C	T	C	C	rps16(intron)				intron	C/T
36	5664	G	G	G	G	C	G	G	G	G	G	G	G	G	rps16(intron)				intron	C/G
37	5735	C	C	T	T	T	C	C	T	C	T	T	T	T	rps16(intron)				intron	C/T
38	5872	G	G	G	G	G	G	G	T	G	G	G	G	G	rps16(intron)				intron	G/T
39	6133	G	G	G	G	C	G	G	G	G	G	G	G	G	rps16(intron)	1122	6	0.00534759	intron	C/G
40	6220	A	A	A	A	G	A	A	A	A	A	G	A	A	rsp16~trnQ-UUG				IGS	A/G
41	6301	C	C	C	C	C	C	C	C	C	C	A	C	C	rsp16~trnQ-UUG				IGS	A/C
42	6311	G	G	G	G	G	G	G	A	G	G	G	G	G	rsp16~trnQ-UUG				IGS	A/G
43	6334	G	G	G	G	G	G	G	G	G	G	G	A	G	rsp16~trnQ-UUG				IGS	A/G
44	6478	G	G	C	G	G	G	G	C	G	G	G	C	C	rsp16~trnQ-UUG				IGS	C/G
45	6704	A	A	A	A	A	A	A	A	A	A	C	A	A	rsp16~trnQ-UUG				IGS	A/C
46	6729	A	A	A	A	G	A	A	A	A	A	A	A	A	rsp16~trnQ-UUG				IGS	A/G
47	6857	G	G	A	G	G	G	G	G	G	G	G	G	A	rsp16~trnQ-UUG				IGS	A/G
48	7084	G	G	G	G	A	G	G	G	G	G	G	G	G	rsp16~trnQ-UUG				IGS	A/G
49	7242	G	G	G	G	G	G	G	G	G	G	A	G	G	rsp16~trnQ-UUG				IGS	A/G
50	7273	T	T	C	C	C	T	T	C	T	C	C	C	C	rsp16~trnQ-UUG	1619	11	0.00679432	IGS	C/T
51	8060	C	A	A	A	A	C	C	A	C	A	C	A	A	trnQ-UUG~psbK				IGS	A/C
52	8067	A	A	C	C	C	A	A	C	A	C	C	C	C	trnQ-UUG~psbK	333	2	0.00600601	IGS	A/C
53	8247	T	T	T	T	G	T	T	T	T	T	T	T	T	psbK				exon	G/T
54	8325	C	C	A	C	A	C	C	A	C	C	A	A	A	psbK				exon	A/C
55	8349	T	G	G	G	G	T	T	G	T	G	G	G	G	psbK	186	3	0.016129	exon	G/T
56	8529	C	C	A	C	C	C	C	A	C	C	C	A	A	psbK~psbI				IGS	A/C
57	8535	T	C	C	C	C	T	T	C	T	C	C	C	C	psbK~psbI				IGS	C/T
58	8635	T	T	G	T	T	T	T	T	T	T	T	T	G	psbK~psbI				IGS	G/T
59	8636	T	T	G	T	T	T	T	T	T	T	T	G	G	psbK~psbI				IGS	G/T
60	8638	C	C	G	C	G	C	C	G	C	C	G	G	G	psbK~psbI				IGS	C/G
61	8684	A	A	A	C	A	A	A	A	A	C	A	A	A	psbK~psbI	396	6	0.0151515	IGS	A/C
62	8949	A	C	A	A	A	A	A	A	A	A	A	A	A	psbI~trnS-GCU				IGS	A/C
63	8978	G	G	A	G	G	G	G	G	G	G	G	A	A	psbI~trnS-GCU				IGS	A/G
64	9047	A	G	G	G	G	A	A	G	A	G	G	G	G	psbI~trnS-GCU	143	3	0.020979	IGS	A/G
65	9189	C	C	A	C	A	C	C	A	C	C	A	A	A	trnS-GCU~trnG-UCC				IGS	A/C
66	9274	G	A	G	G	G	G	G	G	G	G	G	G	G	trnS-GCU~trnG-UCC				IGS	A/G
67	9278	T	T	T	T	T	T	T	T	T	T	G	T	T	trnS-GCU~trnG-UCC				IGS	G/T
68	9506	T	T	T	T	C	T	T	T	T	T	G	T	T	trnS-GCU~trnG-UCC				IGS	G/T
69	9507	C	C	C	C	T	C	C	C	C	C	C	C	C	trnS-GCU~trnG-UCC				IGS	C/T
70	9517	T	A	A	A	A	T	T	A	T	A	A	A	A	trnS-GCU~trnG-UCC				IGS	A/T
71	9518	T	C	C	C	C	T	T	C	T	C	C	C	C	trnS-GCU~trnG-UCC				IGS	C/T
72	9519	C	T	T	T	T	C	C	T	C	T	T	T	T	trnS-GCU~trnG-UCC				IGS	C/T
73	9520	C	A	A	A	A	C	C	A	C	A	A	A	A	trnS-GCU~trnG-UCC				IGS	A/C
74	9521	A	C	C	C	C	A	A	C	A	C	C	C	C	trnS-GCU~trnG-UCC				IGS	A/C
75	9522	G	T	T	T	T	G	G	T	G	T	T	T	T	trnS-GCU~trnG-UCC				IGS	G/T
76	9525	T	A	A	A	A	T	T	A	T	A	A	A	A	trnS-GCU~trnG-UCC				IGS	A/T
77	9527	C	T	T	T	T	C	C	T	C	T	T	T	T	trnS-GCU~trnG-UCC				IGS	C/T
78	9528	A	G	G	G	G	A	A	G	A	G	G	G	G	trnS-GCU~trnG-UCC				IGS	A/G
79	9530	T	A	A	A	A	T	T	A	T	A	A	A	A	trnS-GCU~trnG-UCC				IGS	A/T
80	9533	A	C	C	C	C	A	A	C	A	C	C	C	C	trnS-GCU~trnG-UCC				IGS	A/C
81	9534	G	T	T	T	T	G	G	T	G	T	T	T	T	trnS-GCU~trnG-UCC				IGS	G/T
82	9535	T	G	G	G	G	T	T	G	T	G	G	G	G	trnS-GCU~trnG-UCC				IGS	G/T
83	9536	A	G	G	G	G	A	A	G	A	G	G	G	G	trnS-GCU~trnG-UCC				IGS	A/G
84	9537	G	A	A	A	A	G	G	A	G	A	A	A	A	trnS-GCU~trnG-UCC				IGS	A/G
85	9538	T	A	A	A	A	T	T	A	T	A	A	A	A	trnS-GCU~trnG-UCC				IGS	A/T
86	9552	A	A	A	A	C	A	A	A	A	A	C	A	A	trnS-GCU~trnG-UCC				IGS	A/C
87	9720	T	T	T	T	T	T	T	T	T	T	G	T	T	trnS-GCU~trnG-UCC				IGS	G/T
88	9787	A	A	T	A	T	A	A	T	A	A	T	T	T	trnS-GCU~trnG-UCC	672	24	0.0357143	IGS	A/T
89	9857	T	C	C	C	C	T	T	C	T	C	C	C	C	trnG-UCC(intron)				intron	C/T
90	9872	G	G	G	G	G	G	G	G	G	G	A	G	G	trnG-UCC(intron)				intron	A/G
91	9888	C	C	C	C	C	C	C	C	C	C	A	C	C	trnG-UCC(intron)				intron	A/C
92	9997	A	A	A	C	A	A	A	A	A	C	A	A	A	trnG-UCC(intron)				intron	A/C
93	10138	T	T	T	T	A	T	T	T	T	T	T	T	T	trnG-UCC(intron)				intron	A/T
94	10139	C	C	A	C	A	C	C	A	C	C	A	A	A	trnG-UCC(intron)				intron	A/C
95	10190	G	G	G	G	G	G	G	G	G	G	A	G	G	trnG-UCC(intron)				intron	A/G
96	10480	A	A	G	G	G	A	A	G	A	G	G	G	G	trnG-UCC(intron)	766	8	0.0104439	intron	A/G
97	10751	C	C	C	C	C	C	C	C	C	C	T	C	C	trnG-UCC~trnR-UCU	250	1	0.004	IGS	C/T
98	10985	T	T	T	T	C	T	T	T	T	T	C	T	T	trnR-UCU~atpA	116	1	0.00862069	IGS	C/T
99	11210	A	A	A	A	A	A	A	A	A	A	A	G	A	atpA				exon	A/G
100	12353	G	G	G	G	G	G	G	G	G	T	G	G	G	atpA	1524	2	0.00131234	exon	G/T
101	12931	C	C	C	T	C	C	C	C	C	T	C	C	C	atpF				exon	C/T
102	13297	T	T	T	T	G	T	T	T	T	T	T	T	T	atpF(intron)				intron	G/T
103	13444	A	C	C	C	C	A	A	C	A	C	C	C	C	atpF(intron)				intron	A/C
104	13509	T	T	T	T	C	T	T	T	T	T	C	T	T	atpF(intron)				intron	C/T
105	13539	G	G	G	G	G	G	G	G	G	G	A	G	G	atpF(intron)				intron	A/G
106	13593	T	T	T	T	T	T	T	T	T	T	T	G	T	atpF(intron)	1271	6	0.00472069	intron	G/T
107	14716	T	T	T	T	T	T	T	T	T	T	T	C	T	atpH~atpI				IGS	C/T
108	14730	C	C	C	T	C	C	C	C	C	T	C	C	C	atpH~atpI				IGS	C/T
109	14875	T	T	T	T	T	T	T	T	T	T	T	G	T	atpH~atpI				IGS	G/T
110	15501	C	T	T	T	T	C	C	T	C	T	T	T	T	atpH~atpI				IGS	C/T
111	15537	G	G	G	G	G	G	G	T	G	G	G	G	G	atpH~atpI				IGS	G/T
112	15550	C	C	C	C	C	C	C	C	C	C	T	C	C	atpH~atpI				IGS	C/T
113	15584	C	C	T	C	C	C	C	C	C	C	C	T	T	atpH~atpI	1108	7	0.00631769	IGS	C/T
114	15705	C	C	C	C	C	C	C	C	C	C	T	C	C	atpI	744	1	0.00134409	exon	C/T
115	16477	G	G	G	G	G	G	G	A	G	G	G	G	G	atpI~rps2	209	1	0.00478469	IGS	A/G
116	16551	G	G	G	G	G	G	G	A	G	G	G	G	G	rps2				exon	A/G
117	16697	T	T	C	C	C	T	T	C	T	C	C	C	C	rps2	711	2	0.00281294	exon	C/T
118	17469	G	G	G	G	A	G	G	G	G	G	G	G	G	rps2~rpoC2	247	1	0.00404858	IGS	A/G
119	17604	A	A	T	A	A	A	A	A	A	A	A	T	T	rpoC2				exon	A/T
120	17644	G	A	G	G	G	G	G	G	G	G	G	G	G	rpoC2				exon	A/G
121	18389	G	G	G	A	G	G	G	G	G	A	G	G	G	rpoC2				exon	A/G
122	18444	C	C	C	C	T	C	C	C	C	C	C	C	C	rpoC2				exon	C/T
123	18516	A	A	G	A	G	A	A	G	A	A	G	G	G	rpoC2				exon	A/G
124	18737	G	G	T	G	T	G	G	T	G	G	T	T	T	rpoC2				exon	G/T
125	20330	C	C	T	C	C	C	C	C	C	C	C	C	T	rpoC2				exon	C/T
126	20426	A	A	A	A	A	A	A	A	A	A	A	G	A	rpoC2				exon	A/G
127	20445	T	T	C	T	T	T	T	T	T	T	T	T	C	rpoC2	4137	9	0.00217549	exon	C/T
128	22908	C	C	C	C	C	C	C	T	C	C	C	C	C	rpoC1				exon	C/T
129	23600	G	G	T	G	G	G	G	G	G	G	G	T	T	rpoC1(intron)				intron	G/T
130	23685	G	A	G	G	G	G	G	G	G	G	G	G	G	rpoC1(intron)				intron	A/G
131	23894	G	G	T	G	G	G	G	G	G	G	G	T	T	rpoC1(intron)				intron	G/T
132	23909	A	A	A	A	G	A	A	A	A	A	A	A	A	rpoC1(intron)				intron	A/G
133	24029	A	A	A	A	A	A	A	A	A	A	A	C	A	rpoC1(intron)	2793	6	0.00214823	intron	A/C
134	24676	T	G	G	G	G	T	T	G	T	G	G	G	G	rpoB				exon	G/T
135	24686	T	T	C	T	C	T	T	C	T	T	C	C	C	rpoB				exon	C/T
136	25959	T	T	C	T	T	T	T	T	T	T	T	T	C	rpoB				exon	C/T
137	26078	G	G	G	T	G	G	G	G	G	T	G	G	G	rpoB				exon	G/T
138	26440	A	G	G	G	G	A	A	G	A	G	G	G	G	rpoB				exon	A/G
139	27272	C	C	T	C	C	C	C	T	C	C	C	T	T	rpoB	3213	6	0.00186741	exon	C/T
140	28143	A	A	C	A	C	A	A	C	A	A	C	C	C	rpoB~trnC-GCA				IGS	A/C
141	28168	A	C	A	A	A	A	A	A	A	A	A	A	A	rpoB~trnC-GCA				IGS	A/C
142	28504	T	T	A	T	T	T	T	T	T	T	T	A	A	rpoB~trnC-GCA				IGS	A/T
143	28678	T	T	G	G	G	T	T	G	T	G	G	G	G	rpoB~trnC-GCA				IGS	G/T
144	28852	G	G	T	G	G	G	G	G	G	G	G	G	T	rpoB~trnC-GCA	1235	5	0.00404858	IGS	G/T
145	29385	C	T	C	C	C	C	C	C	C	C	C	C	C	trnC-GCA~petN				IGS	C/T
146	29409	G	G	G	G	A	G	G	G	G	G	G	G	G	trnC-GCA~petN				IGS	A/G
147	29493	T	T	T	T	T	T	T	C	T	T	T	T	T	trnC-GCA~petN	709	3	0.00423131	IGS	C/T
148	30026	G	G	A	G	G	G	G	G	G	G	G	A	A	petN~psbM				IGS	A/G
149	30150	G	G	A	A	A	G	G	A	G	A	A	A	A	petN~psbM				IGS	A/G
150	30384	G	G	G	G	G	G	G	G	G	G	G	A	G	petN~psbM				IGS	A/G
151	30600	C	C	C	C	A	C	C	C	C	C	A	C	C	petN~psbM				IGS	A/C
152	30617	T	T	G	G	G	T	T	G	T	G	G	G	G	petN~psbM				IGS	G/T
153	30648	T	T	T	T	G	T	T	G	T	G	T	T	T	petN~psbM				IGS	G/T
154	30649	C	C	C	C	G	C	C	G	C	G	C	C	C	petN~psbM				IGS	C/G
155	30650	C	C	C	C	A	C	C	A	C	A	C	C	C	petN~psbM				IGS	A/C
156	30751	A	A	G	A	G	A	A	G	A	A	G	G	G	petN~psbM				IGS	A/G
157	30891	T	T	T	T	C	T	T	T	T	T	C	T	T	petN~psbM	1083	10	0.00923361	IGS	C/T
158	31052	T	T	T	T	T	T	T	G	T	T	G	T	T	psbM	105	1	0.00952381	exon	G/T
159	31715	G	G	G	G	G	G	G	A	G	G	G	G	G	psbM~trnD-GUC				IGS	A/G
160	31788	G	G	A	G	A	G	G	A	G	G	A	A	A	psbM~trnD-GUC	827	2	0.00241838	IGS	A/G
161	32547	C	C	A	C	A	C	C	A	C	C	A	A	A	trnE-UUC~trnT-GGU				IGS	A/C
162	32665	A	G	G	G	G	A	A	G	A	G	G	G	G	trnE-UUC~trnT-GGU				IGS	A/G
163	32795	C	A	C	C	C	C	C	C	C	C	C	C	C	trnE-UUC~trnT-GGU				IGS	A/C
164	32862	T	T	T	T	T	T	T	C	T	T	T	T	T	trnE-UUC~trnT-GGU				IGS	C/T
165	32910	T	T	T	T	T	T	T	T	T	T	G	T	T	trnE-UUC~trnT-GGU				IGS	G/T
166	33066	C	C	C	C	C	C	C	C	C	C	T	C	C	trnE-UUC~trnT-GGU	774	6	0.00775194	IGS	C/T
167	33589	A	A	A	A	G	A	A	A	A	A	A	A	A	trnT-GGU~psbD				IGS	A/G
168	33846	G	G	G	G	G	G	G	T	G	G	G	G	G	trnT-GGU~psbD				IGS	G/T
169	33863	A	A	A	A	A	A	A	C	A	A	A	A	A	trnT-GGU~psbD				IGS	A/C
170	34189	G	G	A	G	G	G	G	G	G	G	G	G	A	trnT-GGU~psbD	1515	4	0.00264026	IGS	A/G
171	36103	T	T	T	T	C	T	T	T	T	T	C	T	T	psbC				exon	C/T
172	36238	C	C	C	C	C	C	C	A	C	C	C	C	C	psbC	1422	2	0.00140647	exon	A/C
173	38160	A	A	A	A	A	A	A	A	A	A	C	A	A	psbZ~trnG-UCC				IGS	A/C
174	38179	T	T	T	T	G	T	T	T	T	T	T	T	T	psbZ~trnG-UCC				IGS	G/T
175	38212	C	C	C	T	C	C	C	C	C	T	C	C	C	psbZ~trnG-UCC	270	3	0.0111111	IGS	C/T
176	38854	C	T	C	C	C	C	C	C	C	C	C	C	C	rps14	303	1	0.00330033	exon	C/T
177	40152	G	G	G	A	G	G	G	G	G	A	G	G	G	psaB	2205	1	0.000453515	exon	A/G
178	42022	C	C	C	C	T	C	C	C	C	C	C	C	C	psaA				exon	C/T
179	42049	C	C	C	C	C	C	C	C	C	C	T	C	C	psaA				exon	C/T
180	42232	A	A	A	A	G	A	A	A	A	A	G	A	A	psaA				exon	A/G
181	42295	G	G	G	G	G	G	G	A	G	G	G	G	G	psaA				exon	A/G
182	43378	G	G	A	G	G	G	G	G	G	G	G	A	A	psaA	2253	5	0.00221926	exon	A/G
183	44034	A	A	A	A	A	A	A	A	A	A	T	A	A	psaA~ycf3				IGS	A/T
184	44190	G	G	G	G	G	G	G	A	G	G	G	G	G	psaA~ycf3				IGS	A/G
185	44395	T	T	T	T	A	T	T	T	T	T	A	T	T	psaA~ycf3	772	3	0.00388601	IGS	A/T
186	44862	G	G	G	G	A	G	G	G	G	G	G	G	G	ycf3(intron)				intron	A/G
187	45927	G	T	T	T	T	G	G	T	G	T	T	T	T	ycf3(intron)				intron	G/T
188	46394	G	G	G	G	A	G	G	G	G	G	G	G	G	ycf3	1964	3	0.00152749	exon	A/G
189	46670	A	A	A	A	A	A	A	A	A	A	G	A	A	ycf3~trnS-GGA				IGS	A/G
190	46797	T	T	T	T	T	T	T	T	T	T	T	G	T	ycf3~trnS-GGA	865	2	0.00231214	IGS	G/T
191	47389	G	G	G	G	G	G	G	G	G	G	G	A	G	trnS-GGA~rps4	292	1	0.00342466	IGS	A/G
192	47960	C	C	C	C	C	C	C	C	C	C	G	C	C	rps4	606	1	0.00165017	exon	C/G
193	48275	T	T	G	T	T	T	T	T	T	T	T	G	G	rps4~trnT-UGU				IGS	G/T
194	48533	T	C	C	C	C	T	T	C	T	C	C	C	C	rps4~trnT-UGU	333	2	0.00600601	IGS	C/T
195	48770	A	A	A	A	G	A	A	A	A	A	G	A	A	trnT-UGU~trnL-UAA				IGS	A/G
196	48981	C	A	C	C	C	C	C	C	C	C	C	C	C	trnT-UGU~trnL-UAA				IGS	A/C
197	49403	T	T	T	T	G	T	T	T	T	T	G	T	T	trnT-UGU~trnL-UAA	1001	3	0.002997	IGS	G/T
198	50060	C	C	C	C	C	C	C	C	C	C	C	T	C	trnL-UAA(intron)	610	1	0.00163934	intron	C/T
199	50362	C	G	C	C	C	C	C	C	C	C	C	C	C	trnL-UAA~trnF-GAA				IGS	C/G
200	50460	A	A	G	A	G	A	A	G	A	A	G	G	G	trnL-UAA~trnF-GAA				IGS	A/G
201	50516	G	G	G	G	G	G	G	G	G	G	G	T	G	trnL-UAA~trnF-GAA	377	3	0.00795756	IGS	G/T
202	50801	C	C	C	C	A	C	C	C	C	C	A	C	C	trnF-GAA~ndhJ				IGS	A/C
203	50826	T	T	A	T	A	T	T	A	T	T	A	A	A	trnF-GAA~ndhJ				IGS	A/T
204	50827	T	T	A	T	A	T	T	A	T	T	A	A	A	trnF-GAA~ndhJ				IGS	A/T
205	50828	T	T	A	T	A	T	T	A	T	T	A	A	A	trnF-GAA~ndhJ				IGS	A/T
206	51054	A	A	C	A	A	A	A	A	A	A	A	A	C	trnF-GAA~ndhJ	667	5	0.00749625	IGS	A/C
207	51589	T	T	T	T	C	T	T	A	T	T	T	T	T	ndhJ				exon	A/T
208	51590	C	C	C	C	C	C	C	T	C	C	C	C	C	ndhJ	477	2	0.00419287	exon	C/T
209	51971	C	C	C	C	T	C	C	C	C	C	C	C	C	ndhK	678	1	0.00147493	exon	C/T
210	52768	T	G	T	T	T	T	T	T	T	T	T	T	T	ndhC	363	1	0.00275482	exon	G/T
211	53065	C	C	C	C	C	C	C	T	C	C	C	C	C	ndhC~trnV-UAC				IGS	C/T
212	53202	G	G	A	G	G	G	G	G	G	G	G	A	A	ndhC~trnV-UAC				IGS	A/G
213	53320	A	A	A	A	C	A	A	A	A	A	A	A	A	ndhC~trnV-UAC				IGS	A/C
214	53392	T	T	T	T	T	T	T	T	T	T	G	T	T	ndhC~trnV-UAC	358	4	0.0111732	IGS	G/T
215	53472	G	G	G	T	G	G	G	G	G	T	G	G	G	trnV-UAC(intron)				intron	G/T
216	53632	G	G	G	A	G	G	G	G	G	G	G	G	G	trnV-UAC(intron)				intron	A/G
217	53893	C	C	C	C	A	C	C	C	C	C	C	C	C	trnV-UAC(intron)	662	3	0.00453172	intron	A/C
218	54395	A	A	A	A	A	A	A	A	A	A	C	A	A	trnM-CAU~atpE	203	1	0.00492611	IGS	A/C
219	55368	A	A	G	A	G	A	A	G	A	A	G	G	G	atpB				exon	A/G
220	55590	G	G	A	G	G	G	G	G	G	G	G	A	A	atpB				exon	A/G
221	56104	G	G	G	A	G	G	G	G	G	A	G	G	G	atpB				exon	A/G
222	56253	A	A	A	A	G	A	A	A	A	A	G	A	A	atpB				exon	A/G
223	56403	A	A	G	A	A	A	A	A	A	A	A	G	G	atpB	1497	5	0.00334001	exon	A/G
224	56455	G	G	A	G	G	G	G	A	G	G	G	A	A	atpB~rbcL	750	1	0.00133333	IGS	A/G
225	57710	T	T	T	T	T	T	T	T	T	T	C	T	T	rbcL				exon	C/T
226	57822	G	G	G	G	T	G	G	G	G	G	G	G	G	rbcL				exon	G/T
227	58386	A	A	T	A	T	A	A	A	A	A	T	T	T	rbcL				exon	A/T
228	58412	G	G	G	G	G	G	G	G	G	G	A	G	G	rbcL	1428	4	0.00280112	exon	A/G
229	58926	T	G	G	G	G	T	T	G	T	G	G	G	G	rbcL~accD				IGS	G/T
230	58934	A	A	A	A	A	A	A	A	A	A	A	C	A	rbcL~accD	527	2	0.00379507	IGS	A/C
231	59471	C	A	C	C	C	C	C	C	C	C	C	C	C	accD				exon	A/C
232	59539	T	T	G	T	G	T	T	G	T	T	G	G	G	accD				exon	G/T
233	59592	G	G	G	G	G	G	G	G	G	G	A	G	G	accD				exon	A/G
234	59595	A	A	A	A	A	A	A	C	A	A	A	A	A	accD				exon	A/C
235	59754	G	G	G	G	G	G	G	T	G	G	G	G	G	accD				exon	G/T
236	59903	T	T	A	T	T	T	T	A	T	T	T	A	A	accD				exon	A/T
237	60529	T	T	T	T	C	T	T	T	T	T	T	T	T	accD				exon	C/T
238	60653	T	T	G	T	T	T	T	T	T	T	T	T	G	accD				exon	G/T
239	60654	C	C	A	C	C	C	C	C	C	C	C	A	A	accD	1542	9	0.00583658	exon	A/C
240	60672	G	A	A	A	A	G	G	A	G	A	A	A	A	accD~psaI				IGS	A/G
241	60930	G	G	G	G	A	G	G	G	G	G	G	G	G	accD~psaI				IGS	A/G
242	61391	C	T	C	C	C	C	C	C	C	C	C	C	C	accD~psaI	728	3	0.00412088	IGS	C/T
243	62299	A	A	A	A	C	A	A	A	A	A	C	A	A	ycf4				exon	A/C
244	62400	G	G	T	G	G	G	G	G	G	G	G	G	T	ycf4				exon	G/T
245	62406	T	T	T	T	G	T	T	T	T	T	T	T	T	ycf4				exon	G/T
246	62436	C	C	C	C	C	C	C	C	C	C	T	C	C	ycf4	555	4	0.00720721	exon	C/T
247	62598	C	C	A	C	C	C	C	A	C	C	C	A	A	ycf4~cemA				IGS	A/C
248	62834	G	A	G	G	G	G	G	G	G	G	G	G	G	ycf4~cemA	903	2	0.00221484	IGS	A/G
249	63402	C	C	C	C	A	C	C	C	C	C	C	C	C	cemA				exon	A/C
250	63845	C	C	C	C	T	C	C	C	C	C	C	C	C	cemA	696	2	0.00287356	exon	C/T
251	64191	C	A	A	A	A	C	C	A	C	A	A	A	A	cemA~petA	227	1	0.00440529	IGS	A/C
252	64394	C	A	C	C	C	C	C	C	C	C	C	C	C	petA	963	1	0.00103842	exon	A/C
253	65343	T	T	T	T	G	T	T	T	T	T	T	T	T	petA~psbJ				IGS	G/T
254	65820	A	A	A	A	C	A	A	A	A	A	A	A	A	petA~psbJ				IGS	A/C
255	65902	C	C	C	C	C	C	C	A	C	C	C	C	C	petA~psbJ	1032	3	0.00290698	IGS	A/C
256	66444	C	C	C	C	T	C	C	C	C	C	C	C	C	psbJ~psbL	130	1	0.00769231	IGS	C/T
257	67147	C	C	C	C	T	C	C	C	C	C	C	C	C	psbE~petL				IGS	C/T
258	67495	T	T	T	T	T	T	T	T	T	T	C	T	T	psbE~petL				IGS	C/T
259	67513	A	A	A	A	G	A	A	A	A	A	G	A	A	psbE~petL				IGS	A/G
260	67809	A	A	A	A	G	A	A	A	A	A	A	A	A	psbE~petL				IGS	A/G
261	68006	G	G	G	G	G	G	G	G	G	G	G	T	G	psbE~petL				IGS	G/T
262	68007	A	A	A	A	A	A	A	A	A	A	A	C	A	psbE~petL				IGS	A/C
263	68210	C	C	C	C	T	C	C	C	C	C	C	C	C	psbE~petL	1292	7	0.00541796	IGS	C/T
264	68483	T	T	C	T	T	T	T	C	T	T	T	C	C	petL~petG				IGS	C/T
265	68605	A	A	A	A	G	A	A	A	A	A	G	A	A	petL~petG	182	2	0.010989	IGS	A/G
266	69072	T	T	G	T	T	T	T	T	T	T	T	G	G	trnW-CCA~trnP-UGG	170	1	0.00588235	IGS	G/T
267	69639	A	A	A	A	G	A	A	A	A	A	G	A	A	psaJ	135	1	0.00740741	exon	A/G
268	69756	A	A	A	A	C	A	A	A	A	A	C	A	A	psaJ~rpl33	461	1	0.0021692	IGS	A/C
269	70262	T	T	T	T	C	T	T	T	T	T	C	T	T	rpl33				exon	C/T
270	70293	C	C	C	C	C	C	C	C	C	C	T	C	C	rpl33				exon	C/T
271	70301	G	G	G	G	G	G	G	G	G	G	C	G	G	rpl33	201	3	0.0149254	exon	C/G
272	70927	G	G	G	G	A	G	G	G	G	G	G	G	G	rps18~rpl20	254	1	0.00393701	IGS	A/G
273	71304	C	C	C	C	C	C	C	C	C	C	A	C	C	rpl20	354	1	0.00282486	exon	A/C
274	71485	A	A	G	A	G	A	A	G	A	A	G	G	G	rpl20~rps12				IGS	A/G
275	72185	A	A	T	A	A	A	A	A	A	A	A	T	T	rpl20~rps12				IGS	A/T
276	72188	G	G	T	G	G	G	G	T	G	G	G	T	T	rpl20~rps12				IGS	G/T
277	72214	T	C	C	C	C	T	T	C	T	C	C	C	C	rpl20~rps12	769	4	0.00520156	IGS	C/T
278	72364	C	T	C	C	C	C	C	C	C	C	C	C	C	rps12~clpP	149	1	0.00671141	IGS	C/T
279	73187	C	T	C	C	C	C	C	C	C	C	C	C	C	clpP(intron)	1990	1	0.000502513	intron	C/T
280	74875	G	G	G	G	G	G	G	G	G	G	G	A	G	clpP~ psbB	452	1	0.00221239	intron	A/G
281	75229	A	G	G	G	G	A	A	G	A	G	G	G	G	psbB				exon	A/G
282	75667	C	C	T	C	C	C	C	C	C	C	C	C	T	psbB				exon	C/T
283	75883	C	C	T	C	C	C	C	C	C	C	C	T	T	psbB	1527	3	0.00196464	exon	C/T
284	76492	T	T	T	T	C	T	T	T	T	T	C	T	T	psbB~psbT	172	1	0.00581395	intron	C/T
285	76783	C	C	C	C	C	C	C	C	C	C	T	C	C	psbT~psbN	62	1	0.016129	intron	C/T
286	77041	G	G	G	G	T	G	G	G	G	G	T	G	G	psbN~psbH	102	1	0.00980392	intron	G/T
287	77318	C	C	C	C	A	C	C	C	C	C	C	C	C	psbH~petB				intron	A/C
288	77329	C	C	C	A	C	C	C	C	C	A	C	C	C	psbH~petB				intron	A/C
289	77340	C	C	T	C	C	C	C	T	C	C	C	T	T	psbH~petB	123	3	0.0243902	intron	C/T
290	77598	T	T	T	T	G	T	T	T	T	T	T	T	T	petB(intron)				intron	G/T
291	77663	T	T	T	T	C	T	T	T	T	T	C	T	T	petB(intron)				intron	C/T
292	77692	A	G	G	G	G	A	A	G	A	G	G	G	G	petB(intron)				intron	A/G
293	77696	A	A	C	A	A	A	A	A	A	A	A	A	C	petB(intron)				intron	A/C
294	77757	G	G	T	G	G	G	G	G	G	G	G	G	T	petB(intron)				intron	G/T
295	78617	A	A	A	A	A	A	A	A	A	A	C	A	A	petB	1425	6	0.00421053	exon	A/C
296	79645	C	C	C	C	C	C	C	C	C	C	T	C	C	petD(intron)				intron	C/T
297	80073	C	C	C	C	C	C	C	T	C	C	C	C	C	petD	1230	2	0.00162602	exon	C/T
298	80300	T	T	C	T	T	T	T	T	T	T	T	C	C	petD~rpoA				intron	C/T
299	80398	T	T	T	T	T	T	T	T	T	T	G	T	T	petD~rpoA				intron	G/T
300	80402	C	C	C	C	T	C	C	C	C	C	C	C	C	petD~rpoA	205	3	0.0146341	intron	C/T
301	81120	C	C	T	C	C	C	C	C	C	C	C	T	T	rpoA				exon	C/T
302	81165	T	T	T	T	C	T	T	T	T	T	C	T	T	rpoA	1008	2	0.00198413	exon	C/T
303	81701	T	A	A	A	A	T	T	A	T	A	A	A	A	rps11	417	1	0.00239808	exon	A/T
304	82240	G	G	G	G	G	G	G	A	G	G	G	G	G	rpl36~infA	116	1	0.00862069	intron	A/G
305	82300	G	G	G	T	G	G	G	G	G	T	G	G	G	infA				exon	G/T
306	82443	G	G	G	G	G	G	G	G	G	G	G	A	G	infA	234	2	0.00854701	exon	A/G
307	82571	C	C	C	C	T	C	C	C	C	C	C	C	C	infA~rps8				intron	C/T
308	82581	A	A	C	A	A	A	A	A	A	A	A	A	C	infA~rps8				intron	A/C
309	82601	G	A	G	G	G	G	G	G	G	G	G	G	G	infA~rps8	121	3	0.0247934	intron	A/G
310	82798	G	G	G	G	G	G	G	G	G	G	T	G	G	rps8				exon	G/T
311	82873	C	C	A	A	A	C	C	A	C	A	C	A	A	rps8				exon	A/C
312	82900	C	C	T	C	C	C	C	T	C	C	C	T	T	rps8	408	3	0.00735294	exon	C/T
313	83588	G	G	G	G	A	G	G	G	G	G	G	G	G	rpl14	369	1	0.00271003	exon	A/G
314	83755	T	T	T	T	C	T	T	T	T	T	C	T	T	rpl16				exon	C/T
315	83953	T	T	T	T	T	T	T	C	T	T	T	T	T	rpl16				exon	C/T
316	84049	T	T	T	T	T	T	T	T	T	T	C	T	T	rpl16				exon	C/T
317	84545	C	C	C	C	T	C	C	C	C	C	C	C	C	rpl16(intron)				intron	C/T
318	84606	C	C	T	C	C	C	C	T	C	C	C	T	T	rpl16(intron)				intron	C/T
319	84823	G	G	G	G	G	G	G	G	G	G	A	G	G	rpl16(intron)				intron	A/G
320	84888	C	C	C	C	C	C	C	C	C	C	T	C	C	rpl16(intron)				intron	C/T
321	85049	G	G	G	G	A	G	G	G	G	G	G	G	G	rpl16(intron)	1429	8	0.00559832	intron	A/G
322	85571	G	G	G	G	T	G	G	G	G	G	G	G	G	rps3				exon	G/T
323	85834	G	G	G	G	G	G	G	A	G	G	G	G	G	rps3	657	2	0.00304414	exon	A/G
324	86356	G	G	G	G	G	G	G	G	G	G	T	G	G	rpl22	468	1	0.00213675	exon	G/T
325	86584	A	A	A	A	G	A	A	A	A	A	A	A	A	rps19				exon	A/G
326	86597	C	C	C	C	C	C	C	T	C	C	C	C	C	rps19	279	2	0.00716846	exon	C/T
327	86819	T	T	T	T	T	T	T	G	T	T	T	T	T	rpl2				exon	G/T
328	88155	G	G	G	G	T	G	G	G	G	G	G	G	G	rpl2	1495	2	0.00133779	exon	G/T
329	90021	T	T	T	T	T	T	T	G	T	T	T	T	T	ycf2				exon	G/T
330	90657	C	C	C	T	C	C	C	C	C	T	C	C	C	ycf2				exon	C/T
331	91150	A	A	A	A	A	A	A	A	A	A	G	A	A	ycf2				exon	A/G
332	91631	G	G	G	G	A	G	G	G	G	G	G	G	G	ycf2				exon	A/G
333	95749	A	A	A	A	G	A	A	A	A	A	A	A	A	ycf2	6867	5	0.00072812	exon	A/G
334	96389	A	A	T	A	A	A	A	A	A	A	T	T	T	ycf15~trnL-CAA				intron	A/T
335	96390	T	T	G	T	T	T	T	T	T	T	G	G	G	ycf15~trnL-CAA				intron	G/T
336	96391	C	C	A	C	C	C	C	C	C	C	A	A	A	ycf15~trnL-CAA				intron	A/C
337	96392	A	A	T	A	A	A	A	A	A	A	T	T	T	ycf15~trnL-CAA	370	4	0.0108108	intron	A/T
338	97765	G	A	G	G	G	G	G	G	G	G	G	G	G	ndhB				exon	A/G
339	98871	G	G	A	G	G	G	G	G	G	G	G	A	A	ndhB	2212	2	0.000904159	exon	A/G
340	100248	C	C	C	T	C	C	C	C	C	T	C	C	C	rps12	794	1	0.00125945	intron	C/T
341	101146	C	A	A	A	A	C	C	A	C	A	A	A	A	rps12~trnV-GAC				intron	A/C
342	101617	C	C	C	C	C	C	C	C	C	C	T	C	C	rps12~trnV-GAC	2637	2	0.000758438	intron	C/T
343	104578	C	C	C	C	T	C	C	C	C	C	C	C	C	rrn16~trnI-GAU	296	1	0.00337838	intron	C/T
344	104946	A	A	A	A	A	A	A	A	A	A	G	A	A	trnI-GAU(intron)				intron	A/G
345	105456	A	A	A	A	A	A	A	A	A	A	G	A	A	trnI-GAU(intron)				intron	A/G
346	105791	T	T	T	T	A	T	T	T	T	T	T	T	T	trnI-GAU(intron)	1024	3	0.00292969	intron	A/T
347	106860	C	C	T	C	C	C	C	C	C	C	C	C	T	trnA-UGC~rrn23	152	1	0.00657895	intron	C/T
348	107657	G	G	G	G	G	G	G	G	G	G	A	G	G	rrn23				exon	A/G
349	108069	G	G	G	G	A	G	G	G	G	G	G	G	G	rrn23	2809	2	0.000711997	exon	A/G
350	110848	C	C	C	C	G	C	C	C	C	C	C	C	C	trnR-ACG~trnN-GUU				intron	C/G
351	111244	A	A	C	A	A	A	A	A	A	A	A	A	C	trnR-ACG~trnN-GUU				intron	A/C
352	111245	A	A	T	A	A	A	A	A	A	A	A	A	T	trnR-ACG~trnN-GUU				intron	A/T
353	111246	A	A	T	A	A	A	A	A	A	A	A	A	T	trnR-ACG~trnN-GUU				intron	A/T
354	111247	G	G	T	G	G	G	G	G	G	G	G	G	T	trnR-ACG~trnN-GUU	595	5	0.00840336	intron	G/T
355	111659	T	T	T	T	T	T	T	T	T	T	T	A	T	ycf1				intron	A/T
356	112050	C	C	C	C	T	C	C	C	C	C	C	C	C	ycf1				intron	C/T
357	112061	C	C	A	C	C	C	C	C	C	C	C	C	A	ycf1				intron	A/C
358	112376	A	A	A	C	A	A	A	A	A	C	A	A	A	ycf1	993	4	0.0040282	intron	A/C
359	112796	G	G	G	G	A	G	G	G	G	G	G	G	G	ndhF				exon	A/G
360	113238	G	G	A	G	G	G	G	G	G	G	G	A	A	ndhF				exon	A/G
361	113313	G	G	G	G	G	G	G	G	G	G	G	A	G	ndhF				exon	A/G
362	113432	T	C	C	C	C	T	T	C	T	C	C	C	C	ndhF				exon	C/T
363	113516	A	A	G	A	G	A	A	G	A	A	G	G	G	ndhF				exon	A/G
364	113663	G	G	A	G	A	G	G	A	G	G	A	A	A	ndhF				exon	A/G
365	113870	T	T	T	T	C	T	T	T	T	T	T	T	T	ndhF				exon	C/T
366	114082	G	G	G	G	G	G	G	G	G	G	T	G	G	ndhF				exon	G/T
367	114262	G	G	C	G	C	G	G	C	G	G	C	C	C	ndhF				exon	C/G
368	114421	A	A	A	A	G	A	A	A	A	A	G	A	A	ndhF				exon	A/G
369	114671	G	G	A	G	G	G	G	G	G	G	G	A	A	ndhF				exon	A/G
370	114674	G	G	G	G	G	G	G	A	G	G	G	G	G	ndhF	2247	12	0.00534045	exon	A/G
371	115195	C	C	A	C	C	C	C	A	C	C	A	A	A	ndhF~rpl32				intron	A/C
372	115338	T	T	A	T	A	T	T	A	T	T	A	A	A	ndhF~rpl32				intron	A/T
373	115354	C	C	C	C	C	C	C	C	C	C	C	T	C	ndhF~rpl32				intron	C/T
374	115486	C	C	C	T	C	C	C	C	C	T	C	C	C	ndhF~rpl32				intron	C/T
375	115582	G	G	G	G	A	G	G	G	G	G	G	G	G	ndhF~rpl32	681	5	0.00734214	intron	A/G
376	115650	G	G	G	G	G	G	G	G	G	G	A	G	G	rpl32				exon	A/G
377	115664	A	T	A	A	A	A	A	A	A	A	A	A	A	rpl32	162	2	0.0123457	exon	A/T
378	115951	T	T	T	G	T	T	T	T	T	G	T	T	T	rpl32~trnL-UAG				intron	G/T
379	115997	T	T	T	T	C	T	T	T	T	T	T	T	T	rpl32~trnL-UAG				intron	C/T
380	116012	G	G	T	G	T	G	G	T	G	G	T	T	T	rpl32~trnL-UAG				intron	G/T
381	116206	A	A	A	A	A	A	A	A	A	A	C	A	A	rpl32~trnL-UAG				intron	A/C
382	116227	A	A	A	A	A	A	A	A	A	A	C	A	A	rpl32~trnL-UAG				intron	A/C
383	116485	C	C	C	C	T	C	C	C	C	C	T	C	C	rpl32~trnL-UAG				intron	C/T
384	116496	C	C	C	C	T	C	C	C	C	C	C	C	C	rpl32~trnL-UAG	920	7	0.0076087	intron	C/T
385	116776	G	G	G	G	G	G	G	G	G	G	G	A	G	trnL-UAG~ccsA	90	1	0.0111111	intron	A/G
386	117003	G	G	G	G	G	G	G	G	G	G	G	A	G	ccsA				exon	A/G
387	117260	C	T	C	C	C	C	C	C	C	C	C	C	C	ccsA				exon	C/T
388	117701	T	T	T	A	T	T	T	T	T	A	T	T	T	ccsA	966	3	0.00310559	exon	A/T
389	117865	G	G	G	T	G	G	G	G	G	T	G	G	G	ccsA~ndhD				intron	G/T
390	117958	A	A	A	A	A	A	A	T	A	A	A	A	A	ccsA~ndhD				intron	A/T
391	117962	T	T	T	T	A	T	T	T	T	T	T	T	T	ccsA~ndhD				intron	A/T
392	117965	A	A	A	A	T	A	A	A	A	A	T	T	A	ccsA~ndhD	238	4	0.0168067	intron	A/T
393	118962	T	T	T	T	C	T	T	T	T	T	C	T	T	ndhD				exon	C/T
394	119481	A	A	A	A	C	A	A	A	A	A	A	A	A	ndhD				exon	A/C
395	119532	C	C	C	C	C	C	C	T	C	C	C	C	C	ndhD	1515	3	0.0019802	exon	C/T
396	119676	T	T	T	T	G	T	T	T	T	T	T	T	T	ndhD~psaC	128	1	0.0078125	intron	G/T
397	120063	C	C	C	C	C	C	C	A	C	C	C	C	C	psaC~ndhE				intron	A/C
398	120091	A	A	G	G	G	A	A	G	A	G	G	G	G	psaC~ndhE	230	2	0.00869565	intron	A/G
399	120219	A	G	G	G	G	A	A	G	A	G	G	G	G	ndhE	306	1	0.00326797	exon	A/G
400	120724	A	A	C	A	A	A	A	A	A	A	A	A	C	ndhE~ndhG	234	1	0.0042735	intron	A/C
401	120907	C	C	T	C	C	C	C	T	C	C	C	T	T	ndhG	531	1	0.00188324	exon	C/T
402	121409	C	C	C	C	C	C	C	C	C	C	A	C	C	ndhG~ndhI	391	1	0.00255754	intron	A/C
403	121890	C	C	C	G	C	C	C	C	C	G	C	C	C	ndhI	504	1	0.00198413	exon	C/G
404	122229	A	A	A	A	G	A	A	A	A	A	A	A	A	ndhI~ndhA	94	1	0.0106383	intron	A/G
405	122329	T	A	T	T	T	T	T	T	T	T	T	T	T	ndhA				exon	A/T
406	122503	G	G	T	G	G	G	G	G	G	G	G	G	T	ndhA				exon	G/T
407	122923	G	G	A	G	G	G	G	G	G	G	G	A	A	ndhA(intron)				intron	A/G
408	122933	T	T	T	T	C	T	T	T	T	T	T	T	T	ndhA(intron)				intron	C/T
409	123009	C	C	C	C	T	C	C	C	C	C	C	C	C	ndhA(intron)				intron	C/T
410	123037	A	A	A	A	A	A	A	A	A	T	A	A	A	ndhA(intron)				intron	A/T
411	123049	G	G	G	G	T	G	G	G	G	G	T	G	G	ndhA(intron)	2188	7	0.00319927	intron	G/T
412	124536	G	T	G	G	G	G	G	G	G	G	G	G	G	ndhH				exon	G/T
413	125146	T	T	T	T	A	T	T	T	T	T	T	T	T	ndhH				exon	A/T
414	125313	A	A	G	A	G	A	A	G	A	A	G	G	G	ndhH				exon	A/G
415	125596	T	T	C	T	C	T	T	C	T	T	C	C	C	ndhH	1182	4	0.00338409	exon	C/T
416	125619	T	T	T	G	T	T	T	T	T	G	T	T	T	ndhH~rps15	92	1	0.0108696	intron	G/T
417	125815	T	C	T	T	T	T	T	T	T	T	T	T	T	rps15	273	1	0.003663	exon	C/T
418	126094	A	G	G	G	G	A	A	G	A	G	G	G	G	rps15~ycf1				intron	A/G
419	126200	T	T	G	G	G	T	T	T	T	G	G	G	G	rps15~ycf1				intron	G/T
420	126293	C	C	C	C	C	C	C	T	C	C	C	C	C	rps15~ycf1	382	3	0.0078534	intron	C/T
421	126510	A	A	A	A	C	A	A	A	A	A	A	A	A	ycf1				exon	A/C
422	126655	G	G	G	G	G	G	G	G	G	G	G	C	G	ycf1				exon	C/G
423	126855	C	C	C	C	C	C	C	T	C	C	C	C	C	ycf1				exon	C/T
424	127160	G	G	G	G	G	G	G	G	G	G	G	A	G	ycf1				exon	A/G
425	127199	C	C	C	T	C	C	C	C	C	T	C	C	C	ycf1				exon	C/T
426	127340	C	C	T	C	C	C	C	C	C	C	C	C	T	ycf1				exon	C/T
427	127341	C	C	C	C	T	C	C	C	C	C	C	C	C	ycf1				exon	C/T
428	127344	T	T	C	C	C	T	T	C	T	C	C	C	C	ycf1				exon	C/T
429	127540	A	A	C	A	A	A	A	A	A	A	A	C	C	ycf1				exon	A/C
430	127734	A	A	A	A	A	A	A	A	A	A	G	A	A	ycf1				exon	A/G
431	127753	A	A	G	A	G	A	A	G	A	A	G	G	G	ycf1				exon	A/G
432	128019	G	G	G	G	G	G	G	G	G	G	A	G	G	ycf1				exon	A/G
433	128081	T	G	G	G	G	T	T	G	T	G	G	G	G	ycf1				exon	G/T
434	128146	T	C	C	C	C	T	T	C	T	C	C	C	C	ycf1				exon	C/T
435	128255	G	G	G	T	G	G	G	G	G	T	G	T	G	ycf1				exon	G/T
436	128267	C	C	A	C	A	C	C	A	C	C	A	A	A	ycf1				exon	A/C
437	128270	T	T	C	T	C	T	T	C	T	T	C	C	C	ycf1				exon	C/T
438	128465	G	T	G	T	G	G	G	G	G	T	G	G	G	ycf1				exon	G/T
439	128466	A	C	A	C	A	A	A	A	A	C	A	A	A	ycf1				exon	A/C
440	128653	C	C	C	C	C	C	C	C	C	C	T	C	C	ycf1				exon	C/T
441	128792	G	G	G	G	G	G	G	T	G	G	G	G	G	ycf1				exon	G/T
442	128991	T	T	T	T	T	T	T	G	T	T	T	T	T	ycf1				exon	G/T
443	129615	C	T	C	C	C	C	C	C	C	C	C	C	C	ycf1				exon	C/T
444	129657	C	C	C	C	C	C	C	C	C	C	T	C	C	ycf1				exon	C/T
445	129680	C	C	C	C	C	C	C	C	C	C	T	C	C	ycf1				exon	C/T
446	129705	G	G	G	G	G	G	G	G	G	G	T	G	G	ycf1				exon	G/T
447	129734	T	T	T	T	G	T	T	T	T	T	T	T	T	ycf1				exon	G/T
448	129755	C	C	T	C	C	C	C	C	C	C	C	T	T	ycf1				exon	C/T
449	129775	G	G	G	G	G	G	G	A	G	G	G	G	G	ycf1				exon	A/G
450	129879	G	G	G	G	A	G	G	G	G	G	G	G	G	ycf1				exon	A/G
451	130089	G	G	G	G	G	G	G	A	G	G	G	G	G	ycf1				exon	A/G
452	130144	T	T	G	G	G	T	T	G	T	G	G	G	G	ycf1				exon	G/T
453	130263	C	C	A	C	C	C	C	A	C	C	C	A	A	ycf1				exon	A/C
454	130409	T	G	T	T	T	T	T	T	T	T	T	T	T	ycf1				exon	G/T
455	130453	A	A	A	A	C	A	A	A	A	A	A	A	A	ycf1				exon	A/C
456	130943	T	T	T	T	T	T	T	A	T	T	T	T	T	ycf1				exon	A/T
457	130950	T	T	T	T	G	T	T	T	T	T	T	G	T	ycf1				exon	G/T
458	131259	T	T	T	G	T	T	T	T	T	G	T	T	T	ycf1				exon	G/T
459	131574	G	G	T	G	G	G	G	G	G	G	G	G	T	ycf1				exon	G/T
460	131585	G	G	G	G	A	G	G	G	G	G	G	G	G	ycf1				exon	A/G
461	131976	A	A	A	A	A	A	A	A	A	A	A	T	A	ycf1	5622	41	0.00729278	exon	A/T
462	132388	C	C	A	C	C	C	C	C	C	C	C	C	A	trnN-GUU~trnR-ACG				intron	A/C
463	132389	T	T	A	T	T	T	T	T	T	T	T	T	A	trnN-GUU~trnR-ACG				intron	A/T
464	132390	T	T	A	T	T	T	T	T	T	T	T	T	A	trnN-GUU~trnR-ACG				intron	A/T
465	132391	T	T	G	T	T	T	T	T	T	T	T	T	G	trnN-GUU~trnR-ACG				intron	G/T
466	132787	G	G	G	G	C	G	G	G	G	G	G	G	G	trnN-GUU~trnR-ACG	595	5	0.00840336	intron	C/G
467	135566	C	C	C	C	T	C	C	C	C	C	C	C	C	rrn23				exon	C/T
468	135978	C	C	C	C	C	C	C	C	C	C	T	C	C	rrn23	2809	2	0.000711997	exon	C/T
469	136775	G	G	A	G	G	G	G	G	G	G	G	G	A	rrn23~trnA-UGC	152	1	0.00657895	intron	A/G
470	137844	A	A	A	A	T	A	A	A	A	A	A	A	A	trnI-GAU(intron)				intron	A/T
471	138179	T	T	T	T	T	T	T	T	T	T	C	T	T	trnI-GAU(intron)				intron	C/T
472	138689	T	T	T	T	T	T	T	T	T	T	C	T	T	trnI-GAU(intron)	1024	3	0.00292969	intron	C/T
473	139057	G	G	G	G	A	G	G	G	G	G	G	G	G	trnI-GAU~rrn16	296	1	0.00337838	intron	A/G
474	142018	G	G	G	G	G	G	G	G	G	G	A	G	G	trnV-GAC~rps7				intron	A/G
475	142489	G	T	T	T	T	G	G	T	G	T	T	T	T	trnV-GAC~rps7				intron	G/T
476	143387	G	G	G	A	G	G	G	G	G	A	G	G	G	trnV-GAC~rps7	2691	3	0.00111483	intron	A/G
477	144764	C	C	T	C	C	C	C	C	C	C	C	T	T	ndhB				exon	C/T
478	145870	C	T	C	C	C	C	C	C	C	C	C	C	C	ndhB	2212	2	0.000904159	exon	C/T
479	147243	T	T	A	T	T	T	T	T	T	T	A	A	A	trnL-CAA~ycf15				IGS	A/T
480	147244	G	G	T	G	G	G	G	G	G	G	T	T	T	trnL-CAA~ycf15				IGS	G/T
481	147245	A	A	C	A	A	A	A	A	A	A	C	C	C	trnL-CAA~ycf15				IGS	A/C
482	147246	T	T	A	T	T	T	T	T	T	T	A	A	A	trnL-CAA~ycf15	370	4	0.0108108	IGS	A/T
483	147886	T	T	T	T	C	T	T	T	T	T	T	T	T	ycf2				exon	C/T
484	152004	C	C	C	C	T	C	C	C	C	C	C	C	C	ycf2				exon	C/T
485	152485	T	T	T	T	T	T	T	T	T	T	C	T	T	ycf2				exon	C/T
486	152978	G	G	G	A	G	G	G	G	G	A	G	G	G	ycf2				exon	A/G
487	153614	A	A	A	A	A	A	A	C	A	A	A	A	A	ycf2	6867	5	0.00072812	exon	A/C
488	155480	C	C	C	C	A	C	C	C	C	C	C	C	C	rpl2				exon	A/C
489	156816	A	A	A	A	A	A	A	C	A	A	A	A	A	rpl2	1495	2	0.00133779	exon	A/C
