# Supplementary material for: Comparative Genomic Analysis Uncovers the Chloroplast Genome Variation and Phylogenetic Relationships of Camellia Species
Source: Biomolecules. 2022 Oct 13;12(10):1474. doi: 10.3390/biom12101474 (PMC9599789; doi:10.3390/biom12101474)
Supplement: Supplementary file 1 [file biomolecules-12-01474-s001.zip › Table S5 Details of the InDels in the 12 sequenced Camellia cp genomes.xlsx]

## Sheet: indel.ann
No.	pos in ref(Camellia_oleifera_40)	ref base	Camellia_chekiangoleosa	Camellia_gauchowensis	Camellia_meiocarpa	Camellia_nanyongensis	Camellia_oleifera_40	Camellia_oleifera_53	Camellia_oleifera_GR3	Camellia_oleifera_MY6	Camellia_sasanqua	Camellia_semiserrata	Camellia_vietnamensis	Camellia_yuhsienensis	Annotation	Region length	InDels length	InDels number	Variable base percentage (%)	Region
1	288	A	A	ATAACCCA	ATAACCCA	ATAACCCA	A	A	ATAACCCA	A	ATAACCCA	ATAACCCA	ATAACCCA	ATAACCCA	trnH-GUG~psbA		7			IGS
2	342	G	G	G	G	G	G	G	GAAAGGAT	G	G	G	G	G	trnH-GUG~psbA		7			IGS
3	348	T	TA	TA	TAA	TAA	T	T	AA	T	TAA	TAAA	TA	TA	trnH-GUG~psbA	373	2	3	0.0428954	IGS
4	3781	GA	GA	GA	GA	GA	GA	GA	GA	GA	GA	GA	G	GA	trnK-UUU(intron)		1			intron
5	4039	A	A	ACTTTAAATTGAAAA	A	A	A	A	A	A	A	A	ACTTTAAATTGAAAA	ACTTTAAATTGAAAA	trnK-UUU(intron)		14			intron
6	4055	A	A	A	A	A	A	A	A	A	A	ATTTTG	A	A	trnK-UUU(intron)	2560	5	3	0.0078125	intron
7	4374	T	T	T	TA	T	T	T	TA	T	T	T	T	T	trnK-UUU~rsp16		1			IGS
8	4667	T	T	T	T	T	T	T	T	T	T	T	TAA	T	trnK-UUU~rsp16		2			IGS
9	4758	G	G	G	GA	G	G	G	G	G	G	G	G	G	trnK-UUU~rsp16		1			IGS
10	4773	GTTTATTCAATCATTTATTCAATCA	GTTTATTCAATCA	G	GTTTATTCAATCA	GTTTATTCAATCA	GTTTATTCAATCATTTATTCAATCA	GTTTATTCAATCATTTATTCAATCA	G	GTTTATTCAATCATTTATTCAATCA	GTTTATTCAATCA	GTTTATTCAATCA	G	G	trnK-UUU~rsp16		24			IGS
11	4871	AAACCAC	AAACCAC	AAACCAC	AAACCAC	AAACCAC	AAACCAC	AAACCAC	AAACCAC	AAACCAC	AAACCAC	A	AAACCAC	AAACCAC	trnK-UUU~rsp16	777	6	5	0.043758	IGS
12	5077	ATTTTG	ATTTTG	ATTTTG	ATTTTG	ATTTTG	ATTTTG	ATTTTG	ATTTTG	ATTTTG	ATTTTG	A	ATTTTG	ATTTTG	rps16		5			exon
13	5391	T	T	T	T	TATGTATAGAATTACA	T	T	T	T	T	TATGTATAGAATTACA	T	T	rps16(intron)		15			intron
14	5465	TCTTTTTC	TCTTTTTC	T	TCTTTTTC	TCTTTTTC	TCTTTTTC	TCTTTTTC	TCTTTTTC	TCTTTTTC	TCTTTTTC	TCTTTTTC	T	T	rps16(intron)		7			intron
15	5485	G	G	G	G	GA	G	G	G	G	G	GAA	G	G	rps16(intron)	1122	1	4	0.0249554	intron
16	6203	ATTTGAA	A	A	A	A	ATTTGAA	ATTTGAA	A	ATTTGAA	A	A	A	A	rsp16~trnQ-UUG		6			IGS
17	6398	AT	AT	ATTT	AT	A	AT	AT	AT	AT	AT	AT	AT	ATTT	rsp16~trnQ-UUG		1			IGS
18	6930	A	AT	A	A	A	A	A	AT	A	A	A	A	A	rsp16~trnQ-UUG		1			IGS
19	7295	TAAGA	TAAGA	T	TAAGA	TAAGA	TAAGA	TAAGA	TAAGA	TAAGA	TAAGA	TAAGA	TAAGA	T	rsp16~trnQ-UUG		4			IGS
20	7542	CATATGATGAAAAGCCCGCCCAATTATTTTTGAATTCAAATCCTTGTGCTCTATGTTCCTATCTTATCTGGATTACAAATAGATTCAGTTAAATCTGTGTGTCATTTGA	CATATGATGAAAAGCCCGCCCAATTATTTTTGAATTCAAATCCTTGTGCTCTATGTTCCTATCTTATCTGGATTACAAATAGATTCAGTTAAATCTGTGTGTCATTTGA	CATATGATGAAAAGCCCGCCCAATTATTTTTGAATTCAAATCCTTGTGCTCTATGTTCCTATCTTATCTGGATTACAAATAGATTCAGTTAAATCTGTGTGTCATTTGA	CATATGATGAAAAGCCCGCCCAATTATTTTTGAATTCAAATCCTTGTGCTCTATGTTCCTATCTTATCTGGATTACAAATAGATTCAGTTAAATCTGTGTGTCATTTGA	CATATGATGAAAAGCCCGCCCAATTATTTTTGAATTCAAATCCTTGTGCTCTATGTTCCTATCTTATCTGGATTACAAATAGATTCAGTTAAATCTGTGTGTCATTTGA	CATATGATGAAAAGCCCGCCCAATTATTTTTGAATTCAAATCCTTGTGCTCTATGTTCCTATCTTATCTGGATTACAAATAGATTCAGTTAAATCTGTGTGTCATTTGA	CATATGATGAAAAGCCCGCCCAATTATTTTTGAATTCAAATCCTTGTGCTCTATGTTCCTATCTTATCTGGATTACAAATAGATTCAGTTAAATCTGTGTGTCATTTGA	CATATGATGAAAAGCCCGCCCAATTATTTTTGAATTCAAATCCTTGTGCTCTATGTTCCTATCTTATCTGGATTACAAATAGATTCAGTTAAATCTGTGTGTCATTTGA	CATATGATGAAAAGCCCGCCCAATTATTTTTGAATTCAAATCCTTGTGCTCTATGTTCCTATCTTATCTGGATTACAAATAGATTCAGTTAAATCTGTGTGTCATTTGA	CATATGATGAAAAGCCCGCCCAATTATTTTTGAATTCAAATCCTTGTGCTCTATGTTCCTATCTTATCTGGATTACAAATAGATTCAGTTAAATCTGTGTGTCATTTGA	C	CATATGATGAAAAGCCCGCCCAATTATTTTTGAATTCAAATCCTTGTGCTCTATGTTCCTATCTTATCTGGATTACAAATAGATTCAGTTAAATCTGTGTGTCATTTGA	CATATGATGAAAAGCCCGCCCAATTATTTTTGAATTCAAATCCTTGTGCTCTATGTTCCTATCTTATCTGGATTACAAATAGATTCAGTTAAATCTGTGTGTCATTTGA	rsp16~trnQ-UUG	1619	108	5	0.0741198	IGS
21	8761	CTT	C	C	C	CT	CTT	CTT	CT	CTT	C	CT	C	C	psbK~psbI	396	1	1	0.00252525	IGS
22	8905	TAA	TA	TA	TA	T	TAA	TAA	TAAA	TAA	TA	T	TAAA	TA	psbI	111	1	1	0.00900901	exon
23	9288	CAATATA	CAATATA	C	CAATATA	CAATATA	CAATATA	CAATATA	C	CAATATA	CAATATA	C	C	C	trnS-GCU~trnG-UCC		6			IGS
24	9431	GAA	GAA	GAA	GAAA	G	GAA	GAA	GA	GAA	GAAA	G	GA	GAA	trnS-GCU~trnG-UCC		1			IGS
25	9505	T	T	T	T	TG	T	T	T	T	T	T	T	T	trnS-GCU~trnG-UCC		1			IGS
26	9676	CTTTTCCGAATCTAATTTAACCCCCACGAA	CTTTTCCGAATCTAATTTAACCCCCACGAA	CTTTTCCGAATCTAATTAAACCCCCACGAA	CTTTTCCGAATCTAATTAAACCCCCACGAA	C	CTTTTCCGAATCTAATTTAACCCCCACGAA	CTTTTCCGAATCTAATTTAACCCCCACGAA	CTTTTCCGAATCTAATTAAACCCCCACGAA	CTTTTCCGAATCTAATTTAACCCCCACGAA	CTTTTCCGAATCTAATTAAACCCCCACGAA	CTTTTCCGAATCTAATTAAACCCCCACGAA	CTTTTCCGAATCTAATTAAACCCCCACGAA	CTTTTCCGAATCTAATTAAACCCCCACGAA	trnS-GCU~trnG-UCC	672	29	4	0.0550595	IGS
27	10234	AAGTCC	AAGTCC	AAGTCC	AAGTCC	AAGTCC	AAGTCC	AAGTCC	AAGTCC	AAGTCC	AAGTCC	A	AAGTCC	AAGTCC	trnG-UCC(intron)	766	5	1	0.00652742	intron
28	10620	A	ATTCTTTATAT	A	A	A	A	A	A	A	A	A	A	A	trnG-UCC~trnR-UCU	250	10	1	0.04	IGS
29	10974	A	A	A	A	A	A	A	A	A	A	A	A	AC	trnR-UCU~atpA		1			IGS
30	10980	CCCCT	CCC	CCT	CC	CCC	CCCCT	CCCCT	CCC	CCCCT	CC	C	CCC	CCT	trnR-UCU~atpA	116	1	2	0.0172414	IGS
31	12561	G	G	GAAAA	G	GAAAAA	G	G	GAAAAA	G	G	GAAAAA	GAAAA	GAAAA	atpA~atpF	54	4	1	0.0740741	IGS
32	13902	AGCTCT	AGCTCT	AGCTCT	AGCTCT	AGCTCT	AGCTCT	AGCTCT	AGCTCT	AGCTCT	AGCTCT	A	AGCTCT	AGCTCT	atpF~atpH		5			IGS
33	13933	A	A	ATT	A	A	A	A	A	A	A	A	ATT	ATT	atpF~atpH	376	2	2	0.018617	IGS
34	15051	CTTTTAT	CTTTTAT	CTTTTAT	CTTTTAT	CTTTTAT	CTTTTAT	CTTTTAT	CTTTTAT	CTTTTAT	CTTTTAT	C	CTTTTAT	CTTTTAT	atpH~atpI		6			IGS
35	15065	ATTTTTTTTTTTGTAAATTCTTCTACCCTTTTTCTTTATCATTATCCCCCATGGATAGAATCGAAATGGACAAATTGATTAGGCCGAATCATTGCATAGAAATATCATTATTTGATTGATCTAAGTTCATGCAATTTATTATTTATTAAAAATTTCTTTTGGTCAATCGTTGAATTGAATAAAATTCAACTGAAGGGGGTAATCGTTCTATAGAACATACTTTTTTATTTTTATTTAATCATACGCCATAAACATATACCACAAGAATTCTTATTCAAATTATGACTCCTAATATTTAAGGATTGACTGAACAATAGAAATAGAATATTCATTGAGGAGAGGTATGATATAAGTAGACCAAACAGGAATTTTAGGAAAAAGATCTTTTAGATCTCTTTC…	AT	ATTTTTTTTTTGTAAATTCTTCTACCCCTTTTCTTTATCATTATCCCCCATGGATAGAATCGAAATGGACAAATTGATTAGGCCGAATCATTGCATAGAAATATCATTATTTGATTGATCTAAGTTCATGCAATTTATTATTTATTAAAAATTTATTTTGGTCAATCGTTGAATTGAATAAAATTCAACTGAAGGGGGTAATCGTTCTATAGAACATACTTTTTTATTTTTATTTAATCATACGCCATAAACATATACCACAAGAATTCTTATTCAAATTATGACTCCTAATATTTAAGGATTGACTGAACAATAGAAATAGAATATTCATTGAGGAGAGGTATGATATAAGTAGACCAAACAGGAATTTTAGGAAAAAGATCTTTTAGATCTCTTTCC	AT	ATTTTTTTTTTGTAAATTCTTCTACCCCTTTTCTTTATCATTATCCCCCATGGATAGAATCGAAATGGACAAATTGATTAGGCCGAATCATTGCATAGAAATATCATTATTTGATTGATCTAAGTTCATGCAATTTATTATTTATTAAAAATTTCTTTTGGTCAATCGTTGAATTGAATAAAATTCAACTGAAGGGGGTAATCGTTCTATAGAACATACTTTTTTATTTTTATTTAATCATACGCCATAAACATATACCACAAGAATTCTTATTCAAATTATGACTCCTAATATTTAAGGATTGACTGAACAATAGAAATAGAATATTCATTGAGGAGAGGTATGATATAAGTAGACCAAACAGGAATTTTAGGAAAAAGATCTTTTAGATCTCTTTCC	ATTTTTTTTTTTGTAAATTCTTCTACCCTTTTTCTTTATCATTATCCCCCATGGATAGAATCGAAATGGACAAATTGATTAGGCCGAATCATTGCATAGAAATATCATTATTTGATTGATCTAAGTTCATGCAATTTATTATTTATTAAAAATTTCTTTTGGTCAATCGTTGAATTGAATAAAATTCAACTGAAGGGGGTAATCGTTCTATAGAACATACTTTTTTATTTTTATTTAATCATACGCCATAAACATATACCACAAGAATTCTTATTCAAATTATGACTCCTAATATTTAAGGATTGACTGAACAATAGAAATAGAATATTCATTGAGGAGAGGTATGATATAAGTAGACCAAACAGGAATTTTAGGAAAAAGATCTTTTAGATCTCTTTC…	ATTTTTTTTTTTGTAAATTCTTCTACCCTTTTTCTTTATCATTATCCCCCATGGATAGAATCGAAATGGACAAATTGATTAGGCCGAATCATTGCATAGAAATATCATTATTTGATTGATCTAAGTTCATGCAATTTATTATTTATTAAAAATTTCTTTTGGTCAATCGTTGAATTGAATAAAATTCAACTGAAGGGGGTAATCGTTCTATAGAACATACTTTTTTATTTTTATTTAATCATACGCCATAAACATATACCACAAGAATTCTTATTCAAATTATGACTCCTAATATTTAAGGATTGACTGAACAATAGAAATAGAATATTCATTGAGGAGAGGTATGATATAAGTAGACCAAACAGGAATTTTAGGAAAAAGATCTTTTAGATCTCTTTC…	ATTTTTTTTTTTGTAAATTCTTCTACCCCTTTTCTTTATCATTATCCCCCATGGATAGAATCGAAATGGACAAATTGATTAGGCCGAATCATTGCATAGAAATATCATTATTTGATTGATCTAAGTTCATGCAATTTATTATTTATTAAAAATTTATTTTGGTCAATCGTTGAATTGAATAAAATTCAACTGAAGGGGGTAATCGTTCTATAGAACATACTTTTTTATTTTTATTTAATCATACGCCATAAACATATACCACAAGAATTCTTATTCAAATTATGACTCCTAATATTTAAGGATTGACTGAACAATAGAAATAGAATATTCATTGAGGAGAGGTATGATATAAGTAGACCAAACAGGAATTTTAGGAAAAAGATCTTTTAGATCTCTTTCC	ATTTTTTTTTTTGTAAATTCTTCTACCCTTTTTCTTTATCATTATCCCCCATGGATAGAATCGAAATGGACAAATTGATTAGGCCGAATCATTGCATAGAAATATCATTATTTGATTGATCTAAGTTCATGCAATTTATTATTTATTAAAAATTTCTTTTGGTCAATCGTTGAATTGAATAAAATTCAACTGAAGGGGGTAATCGTTCTATAGAACATACTTTTTTATTTTTATTTAATCATACGCCATAAACATATACCACAAGAATTCTTATTCAAATTATGACTCCTAATATTTAAGGATTGACTGAACAATAGAAATAGAATATTCATTGAGGAGAGGTATGATATAAGTAGACCAAACAGGAATTTTAGGAAAAAGATCTTTTAGATCTCTTTC…	AT	ATTTTTTTTTTGTAAATTCTTCTACCCCTTTTCTTTATCATTATCCCCCATGGATAGAATCGAAATGGACAAATTGATTAGGCCGAATCATTGCATAGAAATATCATTATTTGATTGATCTAAGTTCATGCAATTTATTATTTATTAAAAATTTCTTTTGGTCAATCGTTGAATTGAATAAAATTCAACTGAAGGGGGTAATCGTTCTATAGAACATACTTTTTTATTTTTATTTAATCATACGCCATAAACATATACCACAAGAATTCTTATTCAAATTATGACTCCTAATATTTAAGGATTGACTGAACAATAGAAATAGAATATTCATTGAGGAGAGGTATGATATAAGTAGACCAAACAGGAATTTTAGGAAAAAGATCTTTTAGATCTCTTTCC…	ATTTTTTTTTTTGTAAATTCTTCTACCCCTTTTCTTTATCATTATCCCCCATGGATAGAATCGAAATGGACAAATTGATTAGGCCGAATCATTGCATAGAAATATCATTATTTGATTGATCTAAGTTCATGCAATTTATTATTTATTAAAAATTTATTTTGGTCAATCGTTGAATTGAATAAAATTCAACTGAAGGGGGTAATCGTTCTATAGAACATACTTTTTTATTTTTATTTAATCATACGCCATAAACATATACCACAAGAATTCTTATTCAAATTATGACTCCTAATATTTAAGGATTGACTGAACAATAGAAATAGAATATTCATTGAGGAGAGGTATGATATAAGTAGACCAAACAGGAATTTTAGGAAAAAGATCTTTTAGATCTCTTTC…	ATTTTTTTTTTGTAAATTCTTCTACCCCTTTTCTTTATCATTATCCCCCATGGATAGAATCGAAATGGACAAATTGATTAGGCCGAATCATTGCATAGAAATATCATTATTTGATTGATCTAAGTTCATGCAATTTATTATTTATTAAAAATTTATTTTGGTCAATCGTTGAATTGAATAAAATTCAACTGAAGGGGGTAATCGTTCTATAGAACATACTTTTTTATTTTTATTTAATCATACGCCATAAACATATACCACAAGAATTCTTATTCAAATTATGACTCCTAATATTTAAGGATTGACTGAACAATAGAAATAGAATATTCATTGAGGAGAGGTATGATATAAGTAGACCAAACAGGAATTTTAGGAAAAAGATCTTTTAGATCTCTTTCC	atpH~atpI	1108	399	2	0.365523	IGS
36	16456	GT	GT	GT	G	GT	GT	GT	GT	GT	G	GT	GT	GT	atpI~rps2	209	1	1	0.00478469	IGS
37	17285	CA	C	CA	C	C	CA	CA	CA	CA	C	C	C	CA	rps2~rpoC2	247	1	1	0.00404858	IGS
38	18398	CGTTTTT	CGTTTTT	CGTTTTT	CGTTTTT	CGTTTTT	CGTTTTT	CGTTTTT	CGTTTTT	CGTTTTT	CGTTTTT	C	CGTTTTT	CGTTTTT	rpoC2		6			exon
39	18972	T	TGAACTC	T	T	T	T	T	T	T	T	T	T	T	rpoC2		6			exon
40	20331	TTTAAAA	TTTAAAA	TTTAAAA	TTTAAAA	TTTAAAA	TTTAAAA	TTTAAAA	TTTAAAA	TTTAAAA	TTTAAAA	T	TTTAAAA	TTTAAAA	rpoC2	4137	6	3	0.00435098	exon
41	28268	A	A	A	A	A	A	A	AT	A	A	A	A	A	rpoB~trnC-GCA		1			IGS
42	28949	A	A	A	A	A	A	A	A	A	A	AA	AA	A	rpoB~trnC-GCA	1235	1	2	0.00161943	IGS
43	30521	CTCTTT	CTCTTT	CTCTTT	CTCTTT	CTCTTT	CTCTTT	CTCTTT	C	CTCTTT	CTCTTT	CTCTTT	CTCTTT	CTCTTT	petN~psbM	1083	5	1	0.00461681	IGS
44	31819	GAATGAAATCGATTTTTCAAATTCA	GAATGAAATCGATTTTTCAAATTCA	GAATGAAATCGATTTTTCAAATTCA	GAATGAAATCGATTTTTCAAATTCA	GAATGAAATCGATTTTTCAAATTCA	GAATGAAATCGATTTTTCAAATTCA	GAATGAAATCGATTTTTCAAATTCA	GAATGAAATCGATTTTTCAAATTCA	GAATGAAATCGATTTTTCAAATTCA	GAATGAAATCGATTTTTCAAATTCA	G	GAATGAAATCGATTTTTCAAATTCA	GAATGAAATCGATTTTTCAAATTCA	psbM~trnD-GUC		24			IGS
45	31872	T	T	T	T	T	T	T	T	T	T	T	TA	T	psbM~trnD-GUC	827	1	2	0.0302297	IGS
46	32538	T	T	T	T	TTCTA	T	T	T	T	T	TTCTA	T	T	trnE-UUC~trnT-GGU		4			IGS
47	32609	AA	AT	AA	AA	A	AA	AA	AA	AA	AA	AAA	AA	AA	trnE-UUC~trnT-GGU		1			IGS
48	32673	GAAAAGA	GAAAAGA	G	GAAAAGA	GAAAAGA	GAAAAGA	GAAAAGA	G	GAAAAGA	GAAAAGA	GAAAAGA	G	G	trnE-UUC~trnT-GGU		6			IGS
49	32944	TAAA	TA	TA	TA	TA	TAAA	TAAA	T	TAAA	TA	TA	T	TA	trnE-UUC~trnT-GGU	774	1	4	0.0155039	IGS
50	33250	CTT	CTT	C	CTTTTTT	CTTTT	CTT	CTT	CT	CTT	CTT	CTTTT	CT	C	trnT-GGU~psbD		1			IGS
51	33360	GAATTATAGTATAGTAGTTATAAAGTTGAACATTTGTTCAGTAAATTATAAAATAATCGTGAATAATGAGAAATCGTCTCTTGAATCGCCAA	GAATTATAGTATAGTAGTTATAAAGTTGAACATTTGTTCAGTAAATTATAAAATAATCGTGAATAATGAGAAATCGTCTCTTGAATCGCCAA	GAATTATAGTATAGTAGTTATAAAGTTGAACATTTGTTCAGTAAATTATAAAATAATCGTGAATAATGAGAAATCGTCTCTTGAATCGCCAA	GAATTATAGTATAGTAGTTATAAAGTTGAACATTTGTTCAGTAAATTATAAAATAATCGTGAATAATGAGAAATCGTCTCTTGAATCGCCAA	GAATTATAGTATAGTAGTTATAAAGTTGAACATTTGTTCAGTAAATTATAAAATAATCGTGAATAATGAGAAATCGTCTCTTGAATCGCCAA	GAATTATAGTATAGTAGTTATAAAGTTGAACATTTGTTCAGTAAATTATAAAATAATCGTGAATAATGAGAAATCGTCTCTTGAATCGCCAA	GAATTATAGTATAGTAGTTATAAAGTTGAACATTTGTTCAGTAAATTATAAAATAATCGTGAATAATGAGAAATCGTCTCTTGAATCGCCAA	GAATTATAGTATAGTAGTTATAAAGTTGAACATTTGTTCAGTAAATTATAAAATAATCGTGAATAATGAGAAATCGTCTCTTGAATCGCCAA	GAATTATAGTATAGTAGTTATAAAGTTGAACATTTGTTCAGTAAATTATAAAATAATCGTGAATAATGAGAAATCGTCTCTTGAATCGCCAA	GAATTATAGTATAGTAGTTATAAAGTTGAACATTTGTTCAGTAAATTATAAAATAATCGTGAATAATGAGAAATCGTCTCTTGAATCGCCAA	GAATTATAGTATAGTAGTTATAAAGTTGAACATTTGTTCAGTAAATTATAAAATAATCGTGAATAATGAGAAATCGTCTCTTGAATCGCCAA	G	GAATTATAGTATAGTAGTTATAAAGTTGAACATTTGTTCAGTAAATTATAAAATAATCGTGAATAATGAGAAATCGTCTCTTGAATCGCCAA	trnT-GGU~psbD		91			IGS
52	33613	T	T	T	T	TTT	T	T	T	T	T	T	T	T	trnT-GGU~psbD		2			IGS
53	33814	T	T	T	T	TATATAATTTA	T	T	T	T	T	T	T	T	trnT-GGU~psbD		10			IGS
54	34036	A	A	AT	A	A	A	A	A	A	A	A	A	AT	trnT-GGU~psbD		1			IGS
55	34358	ATAAGAT	ATAAGAT	ATAAGAT	ATAAGAT	ATAAGAT	ATAAGAT	ATAAGAT	ATAAGAT	ATAAGAT	ATAAGAT	A	ATAAGAT	ATAAGAT	trnT-GGU~psbD	1515	6	6	0.0732673	IGS
56	37252	T	T	T	T	TT	T	T	T	T	T	T	T	T	psbC~trnS-UGA	232	1	1	0.00431034	IGS
57	37644	T	TA	T	TA	T	T	T	T	T	TA	T	TA	T	trnS-UGA~psbZ	355	1	1	0.0028169	IGS
58	38136	CA	CA	C	CA	CA	CA	CA	CA	CA	CA	CAA	C	C	psbZ~trnG-UCC		1			IGS
59	38141	AA	AA	AA	A	AA	AA	AA	AA	AA	A	AA	AA	AA	psbZ~trnG-UCC		1			IGS
60	38171	G	G	GA	G	GA	G	G	GA	G	G	GA	GA	GA	psbZ~trnG-UCC		1			IGS
61	38283	GA	GA	GAA	GA	GA	GA	GA	GA	GA	GA	GA	G	GAA	psbZ~trnG-UCC		1			IGS
62	38289	AA	A	AA	AA	AA	AA	AA	AA	AA	AA	AA	AA	AA	psbZ~trnG-UCC	270	1	5	0.0185185	IGS
63	38516	CA	C	C	CA	CAA	CA	CA	CAA	CA	CA	CAA	CA	C	trnG-UCC~trnfM-CAU	161	1	1	0.00621118	IGS
64	38744	AAGGAT	AAGGAT	A	AAGGAT	AAGGAT	AAGGAT	AAGGAT	AAGGAT	AAGGAT	AAGGAT	AAGGAT	A	A	trnfM-CAU~rps14	153	5	1	0.0326797	IGS
65	44202	GAAA	G	GAA	GA	GAA	GAAA	GAAA	GAAA	GAAA	GA	G	GA	GAA	psaA~ycf3		1			IGS
66	44384	AAATAAAAAAA	AAATAAAAAAA	AAATAAAAAAA	AAATAAAAAAA	AAATAAAAAAAA	AAATAAAAAAA	AAATAAAAAAA	AAATAAAAAAA	AAATAAAAAAA	AAATAAAAAAA	A	AAATAAAAAAA	AAATAAAAAAA	psaA~ycf3	772	10	2	0.0142487	IGS
67	44686	T	TTTTAATCTAC	T	T	T	T	T	T	T	T	T	T	T	ycf3(intron)		10			intron
68	45744	C	C	CT	C	C	C	C	C	C	C	C	CT	CT	ycf3(intron)		1			intron
69	46254	T	T	TAA	TA	T	T	T	T	T	TA	TA	TA	TAA	ycf3(intron)	1964	1	3	0.00610998	intron
70	46510	C	CAA	CAAAA	C	CAAAA	C	C	CAAAA	C	C	CAA	CAAAA	CAAAA	ycf3~trnS-GGA		2			IGS
71	46568	G	G	GATAAGAA	G	GATAAGAA	G	G	G	G	G	GATAAGAA	GATAAGAA	GATAAGAA	ycf3~trnS-GGA	865	7	2	0.0104046	IGS
72	48552	T	T	TTATCAA	T	T	T	T	T	T	T	T	T	TTATCAA	rps4~trnT-UGU	333	6	1	0.018018	IGS
73	48789	AAATTTCAAATAAATAG	AAATTTCAAATAAATAG	AAATTTCAAATAAATAG	AAATTTCAAATAAATAG	A	AAATTTCAAATAAATAG	AAATTTCAAATAAATAG	A	AAATTTCAAATAAATAG	AAATTTCAAATAAATAG	AAATTTCAAATAAATAG	AAATTTCAAATAAATAG	AAATTTCAAATAAATAG	trnT-UGU~trnL-UAA		16			IGS
74	48855	ATACGATATAT	ATACGATATAT	ATACGATATAT	ATACGATATAT	A	ATACGATATAT	ATACGATATAT	A	ATACGATATAT	ATACGATATAT	ATACGATATAT	ATACGATATAT	ATACGATATAT	trnT-UGU~trnL-UAA		10			IGS
75	48947	GT	G	G	G	G	GT	GT	GT	GT	G	G	GT	G	trnT-UGU~trnL-UAA		1			IGS
76	49023	CTAATTT	CTAATTC	CTAATTC	CTAATTC	C	CTAATTT	CTAATTT	CTAATTC	CTAATTT	CTAATTC	CTAATTC	CTAATTC	CTAATTC	trnT-UGU~trnL-UAA		6			IGS
77	49359	G	GAA	GAA	GAA	GAA	G	G	GAA	G	GAA	GAA	GAAA	GAA	trnT-UGU~trnL-UAA		2			IGS
78	49653	A	AAACAAAGGGGGG	A	A	A	A	A	A	A	A	A	A	A	trnT-UGU~trnL-UAA	1001	12	6	0.046953	IGS
79	50014	A	A	A	A	A	A	A	A	A	A	AT	A	A	trnL-UAA(intron)		1			intron
80	50113	ATAGTT	ATAGTT	ATAGTT	ATAGTT	ATAGTT	ATAGTT	ATAGTT	ATAGTT	ATAGTT	ATAGTT	A	ATAGTT	ATAGTT	trnL-UAA(intron)	610	5	2	0.00983607	intron
81	50296	TTTATC	TTTATC	T	TTTATC	T	TTTATC	TTTATC	T	TTTATC	TTTATC	T	T	T	trnL-UAA~trnF-GAA		5			IGS
82	50472	CATTTGA	CATTTGA	CATTTGA	CATTTGA	CATTTGA	CATTTGA	CATTTGA	CATTTGA	CATTTGA	CATTTGA	CATTTGA	C	CATTTGA	trnL-UAA~trnF-GAA	377	6	2	0.0291777	IGS
83	51300	GAAACT	GAAACT	GAAACT	GAAACT	GAAACT	GAAACT	GAAACT	GAAACT	GAAACT	GAAACT	G	GAAACT	GAAACT	trnF-GAA~ndhJ	667	5	1	0.00749625	IGS
84	52661	CTT	CTT	CTTT	CTTT	CT	CTT	CTT	CT	CTT	CTT	C	CTTT	CTTT	ndhK~ndhC	50	1	1	0.02	IGS
85	53248	A	AT	AT	A	AT	A	A	AT	A	A	AT	AT	AT	ndhC~trnV-UAC		1			IGS
86	53250	TTT	TTT	TT	TTT	T	TTT	TTT	TTTT	TTT	TTT	TT	TTT	TT	ndhC~trnV-UAC		1			IGS
87	53399	AT	ATT	ATT	A	A	AT	AT	ATT	AT	A	A	ATT	ATT	ndhC~trnV-UAC		1			IGS
88	53413	TA	TA	TA	TA	TA	TA	TA	T	TA	TA	TA	TA	TA	ndhC~trnV-UAC	358	1	4	0.0111732	IGS
89	56747	CT	CT	CTT	CT	C	CT	CT	CTT	CT	CT	C	CT	CTT	atpB~rbcL		1			IGS
90	56795	CTTT	CGT	CGT	CGTTTT	CGTT	CTTT	CTTT	CG	CTTT	CGTTTT	CGTT	CGT	CGT	atpB~rbcL	750	2	2	0.004	IGS
91	58979	C	C	C	C	C	C	C	C	C	C	C	CAAAA	C	rbcL~accD		4			IGS
92	59011	C	C	CTT	CTT	CTTTT	C	C	C	C	CTT	C	CTT	CTT	rbcL~accD	527	2	2	0.0113852	IGS
93	59165	GAAAAC	GAAAAC	GAAAAC	GAAAAC	GAAAAC	GAAAAC	GAAAAC	GAAAAC	GAAAAC	GAAAAC	G	GAAAAC	GAAAAC	accD	1542	5	1	0.00324254	exon
94	60732	GGT	GGT	GG	GG	G	GGT	GGT	GG	GGT	GG	GG	GG	GG	accD~psaI		1			IGS
95	60791	CTTTTT	C	CTT	CTTT	CTT	CTTTTT	CTTTTT	CTT	CTTTTT	CTTT	CTTT	CTT	CTT	accD~psaI		2			IGS
96	61338	C	C	CTTTATAA	C	C	C	C	C	C	C	C	C	CTTTATAA	accD~psaI	728	7	3	0.0137363	IGS
97	61535	TT	TT	T	TT	TT	TT	TT	TT	TT	TT	TT	T	T	psaI~ycf4	420	1	1	0.00238095	IGS
98	62700	CATAT	C	C	C	C	CATAT	CATAT	C	CATAT	C	C	C	C	ycf4~cemA		4			IGS
99	62712	A	A	AAATATT	A	A	A	A	A	A	A	A	A	AAATATT	ycf4~cemA		6			IGS
100	62747	TTTTTAT	TTTTTAT	TTTTTAC	TTTTTAT	TTTTTAT	TTTTTAT	TTTTTAT	TTTTTAC	TTTTTAT	TTTTTAT	T	TTTTTAC	TTTTTAC	ycf4~cemA		6			IGS
101	63171	ATT	ATT	A	ATTT	AT	ATT	ATT	AT	ATT	ATTT	AT	A	A	ycf4~cemA	903	1	4	0.0188261	IGS
102	64206	T	TATTCCAGTAAAATG	TATTCCAGTAAAATG	TATTCCAGTAAAATG	T	T	T	TATTCCAGTAAAATG	T	TATTCCAGTAAAATG	TATTCCAGTAAAATG	TATTCCAGTAAAATG	TATTCCAGTAAAATG	cemA~petA	227	14	1	0.061674	IGS
103	65332	C	CA	C	C	C	C	C	C	C	C	C	CA	C	petA~psbJ		1			IGS
104	65470	C	C	CT	C	CT	C	C	CTT	C	C	CT	C	CT	petA~psbJ		1			IGS
105	65489	G	G	G	G	GGG	G	G	G	G	G	GGG	G	G	petA~psbJ		2			IGS
106	65788	TTTG	TTTG	TTTG	TTTG	T	TTTG	TTTG	TTTG	TTTG	TTTG	TT	TTTG	TTTG	petA~psbJ		1			IGS
107	65986	ATATAT	ATATAT	ATATAT	ATATAT	ATATAT	ATATAT	ATATAT	A	ATATAT	ATATAT	ATATAT	ATATAT	ATATAT	petA~psbJ	1032	5	5	0.00968992	IGS
108	69811	TT	TT	T	T	T	TT	TT	T	TT	T	T	T	T	psaJ~rpl33		1			IGS
109	69955	A	A	A	A	A	A	A	A	A	A	ATATATT	A	A	psaJ~rpl33		6			IGS
110	70152	TA	TA	TA	TA	T	TA	TA	TA	TA	TA	T	TAA	TA	psaJ~rpl33	461	1	3	0.0173536	IGS
111	70444	TATTATA	TATTATA	TATTATA	TATTATA	TATTATA	TATTATA	TATTATA	T	TATTATA	TATTATA	TATTATA	TATTATA	TATTATA	rpl33~rps18		6			IGS
112	70467	CCAAAG	CCAAAG	CCAAAG	CCAAAG	CCAAAG	CCAAAG	CCAAAG	CCAAAG	CCAAAG	CCAAAG	C	CCAAAG	CCAAAG	rpl33~rps18	177	5	2	0.0621469	IGS
113	70870	T	TA	T	T	T	T	T	T	T	T	T	T	T	rps18~rpl20		1			IGS
114	70986	A	A	A	A	AT	A	A	A	A	A	AT	A	A	rps18~rpl20	254	1	2	0.00787402	IGS
115	71649	T	T	TA	T	T	T	T	T	T	T	T	T	TA	rpl20~rps12		1			IGS
116	71686	T	T	TATATAAATAAA	TATATAAATAAA	TATATAAATAAA	T	T	TATATAAATAAA	T	TATATAAATAAA	TATATAAATAAA	TATATAAATAAA	TATATAAATAAA	rpl20~rps12	769	11	2	0.0156047	IGS
117	72807	GA	G	GA	GA	GA	GA	GA	GA	GA	GA	GA	GA	GA	clpP(intron)		1			intron
118	73287	CTTT	CTT	CTT	CTTT	C	CTTT	CTTT	C	CTTT	CTTT	C	CTT	CTT	clpP(intron)		2			intron
119	73809	TTATAATA	T	T	T	T	TTATAATA	TTATAATA	T	TTATAATA	T	T	T	T	clpP(intron)		7			intron
120	73822	TA	TA	TA	TA	TA	TA	TA	TA	TA	TA	T	TA	TA	clpP(intron)	1990	1	4	0.00552764	intron
121	74797	C	C	C	C	CATTATT	C	C	C	C	C	C	C	C	clpP~ psbB	452	6	1	0.0132743	IGS
122	77899	AAATAGG	A	AAATAGG	AAATAGG	AAATAGG	AAATAGG	AAATAGG	AAATAGG	AAATAGG	AAATAGG	AAATAGG	AAATAGG	AAATAGG	petB(intron)		6			intron
123	78013	TCTTAC	TCTTAC	TCTTAC	T	TCTTAC	TCTTAC	TCTTAC	TCTTAC	TCTTAC	T	TCTTAC	TCTTAC	TCTTAC	petB(intron)		5			intron
124	78157	AG	AG	AG	AG	AG	AG	AG	AG	AG	AG	AG	A	AG	petB(intron)	1425	1	3	0.00842105	intron
125	80402	CT	CT	CT	CT	TT	CT	CT	CT	CT	CT	C	CT	CT	petD~rpoA		1			IGS
126	80424	CAATAAA	CAATAAA	CAATAAA	CAATAAA	CAATAAA	CAATAAA	CAATAAA	CAATAAA	CAATAAA	CAATAAA	C	CAATAAA	CAATAAA	petD~rpoA	205	6	2	0.0341463	IGS
127	81454	GTAATAT	G	GTAATAT	GTAATAT	GTAATAT	GTAATAT	GTAATAT	GTAATAT	GTAATAT	GTAATAT	GTAATAT	GTAATAT	GTAATAT	rpoA~rps11	65	6	1	0.0923077	IGS
128	82581	AT	AT	CT	AT	A	AT	AT	AT	AT	AT	AT	AT	CT	infA~rps8	121	1	1	0.00826446	IGS
129	83106	AT	A	ATTT	ATTTT	A	AT	AT	ATT	AT	ATTTT	AT	ATT	ATTT	rps8~rpl14	187	1	1	0.00534759	IGS
130	83633	GAA	GA	G	GA	GAA	GAA	GAA	GAAAAAA	GAA	GA	GA	GA	G	rpl14~rpl16	112	1	1	0.00892857	IGS
131	84383	T	T	T	T	T	T	T	T	T	T	T	TATAACATAACG	T	rpl16		11			exon
132	84985	CAATAT	CAATAT	C	CAATAT	CAATAT	CAATAT	CAATAT	CAATAT	CAATAT	CAATAT	CAATAT	C	C	rpl16		5			exon
133	85084	CT	C	CTT	CTTTTT	CT	CT	CT	CTT	CT	CTTTTT	CT	CTT	CTT	rpl16	1429	1	3	0.0118964	exon
134	88929	A	AGAGATATTGAGA	A	A	AGAGATATTGAGA	A	A	A	A	A	AGAGATATTGAGA	A	A	ycf2		12			exon
135	92264	GAGCTAT	GAGCTAT	GAGCTAT	GAGCTAT	G	GAGCTAT	GAGCTAT	GAGCTAT	GAGCTAT	GAGCTAT	GAGCTAT	GAGCTAT	GAGCTAT	ycf2		6			exon
136	93936	CATTGATGCTAGTGACGAT	CATTGATGCTAGTGACGAT	CATTGATGCTAGTGACGAT	CATTGATGCTAGTGACGAT	C	CATTGATGCTAGTGACGAT	CATTGATGCTAGTGACGAT	CATTGATGCTAGTGACGAT	CATTGATGCTAGTGACGAT	CATTGATGCTAGTGACGAT	CATTGATGCTAGTGACGAT	CATTGATGCTAGTGACGAT	CATTGATGCTAGTGACGAT	ycf2	6867	18	3	0.00524246	exon
137	96010	AGTATT	AGTATT	AGTATT	A	AGTATT	AGTATT	AGTATT	AGTATT	AGTATT	A	AGTATT	AGTATT	AGTATT	ycf15	249	5	1	0.0200803	exon
138	96099	TAGTAC	TAGTAC	T	TAGTAC	TAGTAC	TAGTAC	TAGTAC	TAGTAC	TAGTAC	TAGTAC	TAGTAC	T	T	ycf15~trnL-CAA	370	5	1	0.0135135	IGS
139	101867	TTCTTTTCTATTCTATTAG	TTCTTTTCTATTCTATTAG	T	TTCTTTTCTATTCTATTAG	TTCTTTTCTATTCTATTAG	TTCTTTTCTATTCTATTAG	TTCTTTTCTATTCTATTAG	T	TTCTTTTCTATTCTATTAG	TTCTTTTCTATTCTATTAG	TTCTTTTCTATTCTATTAG	T	T	rps12~trnV-GAC		18			IGS
140	102304	CATTTT	CATTTT	CATTTT	CATTTT	CATTTT	CATTTT	CATTTT	CATTTT	CATTTT	CATTTT	C	CATTTT	CATTTT	rps12~trnV-GAC	2637	5	2	0.00872203	IGS
141	105342	C	CT	C	C	C	C	C	C	C	C	C	C	C	trnI-GAU(intron)		1			intron
142	105761	G	G	G	G	GA	G	G	G	G	G	G	G	G	trnI-GAU(intron)	1024	1	2	0.00195312	intron
143	110400	GA	GA	GA	GA	GA	GA	GA	G	GA	GA	G	GA	GA	rrn5~trnR-ACG		1			IGS
144	110499	A	A	A	A	AACTAGAGATAA	A	A	A	A	A	AACTAGAGATAA	A	A	rps12(intron)	242	11	1	0.0454545	intron
145	110789	ACTTTTTCTTTTT	ACTTTTTCTTTTT	A	ACTTTTT	ACTTTTTCTTTTT	ACTTTTTCTTTTT	ACTTTTTCTTTTT	ACTTTTTCTTTTT	ACTTTTTCTTTTT	ACTTTTT	ACTTTTTCTTTTT	A	A	trnR-ACG~trnN-GUU	595	6	1	0.010084	IGS
146	112612	AATTGAACTCTTCTAAGATTAAGATCTTCTAAGATATAGATATTCAATATTTTCCA	AATTGAACTCTTCTAAGATTAAGATCTTCTAAGATATTCAATATTTTCCA	AAGAGACATGCTATAAAAATAGCCCAATTTATGAAGCTTCTTATCTGGATGGGAATCAAGAAAATTCGAAGTTAAAAATAATTGAAGATAAAAATATAGAACTCTTCTAAGATTAAGATCTTCTAAGATATAGATATTCAATATTTTCCA	AATTGAACTCTTCTAAGATTAAGATCTTCTAAGATATAGATATTCAATATTTTCCA	AAGAGACATGCTATAAAAATAGCCCAATTTATGAAGCTTCTTATCTGGATGGGAATCAAGAAAATTCGAAGTTCAAAATAATTGAAGATAAAAATATAGAACTCTTCTAAGATTAAGATCTTCTAAGATATAGATATTCAATATTTTCCA	AATTGAACTCTTCTAAGATTAAGATCTTCTAAGATATAGATATTCAATATTTTCCA	AATTGAACTCTTCTAAGATTAAGATCTTCTAAGATATAGATATTCAATATTTTCCA	AAGAGACATGCTATAAAAATAGCCCAATTTATGAAGCTTCTTATCTGGATGGGAATCAAGAAAATTCGAAGTTAAAAATATTTGAAGATAAAAATATAGAACTCTTCTAAGATTAATAAGATTAAGATCTTCTAAGATATAGATATTCAATATTTTCCA	AATTGAACTCTTCTAAGATTAAGATCTTCTAAGATATAGATATTCAATATTTTCCA	AATTGAACTCTTCTAAGATTAAGATCTTCTAAGATATAGATATTCAATATTTTCCA	AAGAGACATGCTATAAAAATAGCCCAATTTATGAAGCTTCTTATCTGGATGGGAATCAAGAAAATTCGAAGTT	AAGAGACATGCTATAAAAATAGCCCAATTTATGAAGCTTCTTATCTGGATGGGAATCAAGAAAATTCGAAGTTCAAAATAATTGAAGATAAAAATATAGAACTCTTCTAAGATTAAGATCTTCTAAGATATAGATATTCAATATTTTCCA	AAGAGACATGCTATAAAAATAGCCCAATTTATGAAGCTTCTTATCTGGATGGGAATCAAGAAAATTCGAAGTTAAAAATAATTGAAGATAAAAATATAGAACTCTTCTAAGATTAAGATCTTCTAAGATATAGATATTCAATATTTTCCA	ycf1	993	6	1	0.0060423	exon
147	114993	T	TA	T	T	T	T	T	T	T	T	T	T	T	ndhF~rpl32		1			IGS
148	115324	A	AT	AT	A	AT	A	A	AT	A	A	AT	AT	AT	ndhF~rpl32		1			IGS
149	115333	TT	TT	TT	TT	T	TT	TT	T	TT	TT	T	TTTT	TT	ndhF~rpl32		1			IGS
150	115463	G	G	G	G	GA	G	G	G	G	G	G	G	G	ndhF~rpl32	681	1	4	0.00587372	IGS
151	116011	A	A	A	A	A	A	A	AT	A	A	A	A	A	rpl32~trnL-UAG	920	1	1	0.00108696	IGS
152	116851	CT	CTT	C	CT	C	CT	CT	C	CT	CT	C	C	C	trnL-UAG~ccsA	90	1	1	0.0111111	IGS
153	117965	A	A	A	A	T	A	A	A	A	A	TT	T	A	ccsA~ndhD	238	1	1	0.00420168	IGS
154	121336	C	CTT	CTTTTTTT	CT	CTTT	C	C	CTTT	C	CT	CTTT	CTTTTTTT	CTTTTTTT	ndhG~ndhI	391	1	1	0.00255754	IGS
155	122988	T	TATAATAATAAATAA	T	T	T	T	T	T	T	T	T	T	T	ndhA(intron)		14			intron
156	123041	A	A	A	A	A	A	A	A	A	A	AT	A	A	ndhA(intron)		1			intron
157	123243	C	C	C	CT	CT	C	C	C	C	C	C	CT	C	ndhA(intron)		1			intron
158	123546	TTATGGTAATCCA	TTATGGTAATCCA	TTATGGTAATCCA	TTATGGTAATCCA	T	TTATGGTAATCCA	TTATGGTAATCCA	T	TTATGGTAATCCA	TTATGGTAATCCA	TTATGGTAATCCA	TTATGGTAATCCA	TTATGGTAATCCA	ndhA(intron)	2188	12	4	0.0127971	intron
159	125700	TT	TT	TT	T	TT	TT	TT	TT	TT	T	TT	TT	TT	ndhH~rps15	92	1	1	0.0108696	IGS
160	127277	ATTCTTT	A	ATTCTTT	ATTCTTT	ATTCTTT	ATTCTTT	ATTCTTT	ATTCTTT	ATTCTTT	ATTCTTT	ATTCTTT	ATTCTTT	ATTCTTT	ycf1		6			exon
161	127540	ATTT	ATTT	CTTT	A	ATTT	ATTT	ATTT	ATTT	ATTT	ATTT	ATTT	CTTT	CTTT	ycf1		3			exon
162	128925	TTCTTTT	TTCTTTT	TTCTTTT	T	TTCTTTT	TTCTTTT	TTCTTTT	TTCTTTT	TTCTTTT	T	TTCTTTT	TTCTTTT	TTCTTTT	ycf1	5622	6	3	0.00266809	exon
163	132827	AAAAAAGAAAAAG	AAAAAAGAAAAAG	A	AAAAAAG	AAAAAAGAAAAAG	AAAAAAGAAAAAG	AAAAAAGAAAAAG	AAAAAAGAAAAAG	AAAAAAGAAAAAG	AAAAAAG	AAAAAAGAAAAAG	A	A	trnN-GUU~trnR-ACG	595	6	1	0.010084	IGS
164	133133	C	C	C	C	CGTTTATCTCTA	C	C	C	C	C	CGTTTATCTCTA	C	C	trnR-ACG~rrn5		11			IGS
165	133223	AT	AT	AT	AT	AT	AT	AT	A	AT	AT	A	AT	AT	trnR-ACG~rrn5	242	1	2	0.0495868	IGS
166	137872	C	C	C	C	CT	C	C	C	C	C	C	C	C	trnI-GAU(intron)		1			intron
167	138282	G	GA	G	G	G	G	G	G	G	G	G	G	G	trnI-GAU(intron)	1024	1	2	0.00195312	intron
168	141325	AAAAAT	AAAAAT	AAAAAT	AAAAAT	AAAAAT	AAAAAT	AAAAAT	AAAAAT	AAAAAT	AAAAAT	A	AAAAAT	AAAAAT	trnV-GAC~rps7		5			IGS
169	141738	TAATAGAAAAGACTAATAG	TAATAGAAAAGACTAATAG	T	TAATAGAAAAGACTAATAG	TAATAGAAAAGACTAATAG	TAATAGAAAAGACTAATAG	TAATAGAAAAGACTAATAG	T	TAATAGAAAAGACTAATAG	TAATAGAAAAGACTAATAG	TAATAGAAAAGACTAATAG	T	T	trnV-GAC~rps7	2691	18	2	0.00854701	IGS
170	147530	GGTACT	GGTACT	G	GGTACT	GGTACT	GGTACT	GGTACT	GGTACT	GGTACT	GGTACT	GGTACT	G	G	trnL-CAA~ycf15	370	5	1	0.0135135	IGS
171	147618	CCAATA	CCAATA	CCAATA	C	CCAATA	CCAATA	CCAATA	CCAATA	CCAATA	C	CCAATA	CCAATA	CCAATA	ycf15	249	5	1	0.0200803	exon
172	149656	CATCAATATCGTCACTAGC	CATCAATATCGTCACTAGC	CATCAATATCGTCACTAGC	CATCAATATCGTCACTAGC	C	CATCAATATCGTCACTAGC	CATCAATATCGTCACTAGC	CATCAATATCGTCACTAGC	CATCAATATCGTCACTAGC	CATCAATATCGTCACTAGC	CATCAATATCGTCACTAGC	CATCAATATCGTCACTAGC	CATCAATATCGTCACTAGC	ycf2		18			exon
173	151364	AATAGCT	AATAGCT	AATAGCT	AATAGCT	A	AATAGCT	AATAGCT	AATAGCT	AATAGCT	AATAGCT	AATAGCT	AATAGCT	AATAGCT	ycf2		6			exon
174	154700	G	GATCTCTCTCAAT	G	G	GATCTCTCTCAAT	G	G	G	G	G	GATCTCTCTCAAT	G	G	ycf2	6867	12	3	0.00524246	exon
