# Supplementary material for: Comparative Genomic Analysis Uncovers the Chloroplast Genome Variation and Phylogenetic Relationships of Camellia Species
Source: Biomolecules. 2022 Oct 13;12(10):1474. doi: 10.3390/biom12101474 (PMC9599789; doi:10.3390/biom12101474)
Supplement: Supplementary file 1 [file biomolecules-12-01474-s001.zip › Table S6 Details of Pi values for each gene across 19 Camellia cp genomes.xlsx]

## Sheet: pi.stat
Table S6 The details of Pi values for each gene across 19 Camellia cp genomes
#No.	Region	Pi	Total Number of mutations	Region length
1	LSC.gene1.trnH-GUG	0	0	76
2	LSC.gene2.psbA	0.00048	4	1062
3	LSC.gene3.trnK-UUU	0	0	72
4	LSC.gene4.matK	0.00206	21	1500
5	LSC.gene5.rps16	0.00127	3	267
6	LSC.gene6.trnQ-UUG	0	0	72
7	LSC.gene7.psbK	0.00547	4	186
8	LSC.gene8.psbI	0.0019	2	163
9	LSC.gene9.trnS-GCU	0	0	88
10	LSC.gene10.trnG-UCC	0	0	77
11	LSC.gene11.trnR-UCU	0	0	72
12	LSC.gene12.atpA	0.00028	4	1524
13	LSC.gene13.atpF	0.00055	2	567
14	LSC.gene14.atpH	0	0	246
15	LSC.gene15.atpI	0.00014	1	744
16	LSC.gene16.rps2	0.00123	5	711
17	LSC.gene17.rpoC2	0.00095	23	4144
18	LSC.gene18.rpoC1	0.00036	7	2082
19	LSC.gene19.rpoB	0.00077	12	3213
20	LSC.gene20.trnC-GCA	0	0	81
21	LSC.gene21.petN	0	0	96
22	LSC.gene22.psbM	0.00189	1	105
23	LSC.gene23.trnD-GUC	0	0	77
24	LSC.gene24.trnY-GUA	0	0	86
25	LSC.gene25.trnE-UUC	0	0	75
26	LSC.gene26.trnT-GGU	0	0	74
27	LSC.gene27.psbD	0.0002	2	1062
28	LSC.gene28.psbC	0.00062	5	1422
29	LSC.gene29.trnS-UGA	0	0	93
30	LSC.gene30.psbZ	0	0	189
31	LSC.gene31.trnG-UCC	0	0	74
32	LSC.gene32.trnfM-CAU	0	0	75
33	LSC.gene33.rps14	0.00035	1	303
34	LSC.gene34.psaB	0.00033	6	2205
35	LSC.gene35.psaA	0.00056	7	2253
36	LSC.gene36.ycf3	0.00042	2	507
37	LSC.gene37.trnS-GGA	0	0	87
38	LSC.gene38.rps4	0.00035	2	606
39	LSC.gene39.trnT-UGU	0	0	75
40	LSC.gene40.trnL-UAA	0	0	87
41	LSC.gene41.trnF-GAA	0	0	74
42	LSC.gene42.ndhJ	0.00065	2	477
43	LSC.gene43.ndhK	0.00062	4	849
44	LSC.gene44.ndhC	0.00106	2	363
45	LSC.gene45.trnV-UAC	0	0	76
46	LSC.gene46.trnM-CAU	0	0	73
47	LSC.gene47.atpE	0.00026	1	402
48	LSC.gene48.atpB	0.00144	9	1497
49	LSC.gene49.rbcL	0.00103	10	1428
50	LSC.gene50.accD	0.00148	11	1542
51	LSC.gene51.psaI	0	0	111
52	LSC.gene52.ycf4	0.00156	4	555
53	LSC.gene53.cemA	0.0003	2	696
54	LSC.gene54.petA	0.00022	2	963
55	LSC.gene55.psbJ	0	0	123
56	LSC.gene56.psbL	0	0	117
57	LSC.gene57.psbF	0	0	120
58	LSC.gene58.psbE	0	0	252
59	LSC.gene59.petL	0	0	96
60	LSC.gene60.petG	0	0	114
61	LSC.gene61.trnW-CCA	0	0	74
62	LSC.gene62.trnP-UGG	0	0	76
63	LSC.gene63.psaJ	0.00338	1	135
64	LSC.gene64.rpl33	0.00332	3	201
65	LSC.gene65.rps18	0	0	306
66	LSC.gene66.rpl20	0.00059	2	354
67	LSC.gene67.rps12	0	0	372
68	LSC.gene68.clpP	0.00054	3	645
69	LSC.gene69.psbB	0.00057	4	1527
70	LSC.gene70.psbT	0.0039	4	119
71	LSC.gene71.psbN	0	0	132
72	LSC.gene72.psbH	0.00095	2	222
73	LSC.gene73.petB	0.00135	5	663
74	LSC.gene74.petD	0.00108	4	534
75	LSC.gene75.rpoA	0.00114	5	1008
76	LSC.gene76.rps11	0.00093	2	417
77	LSC.gene77.rpl36	0	0	114
78	LSC.gene78.infA	0.0013	2	234
79	LSC.gene79.rps8	0.0031	6	408
80	LSC.gene80.rpl14	0.00086	3	369
81	LSC.gene81.rpl16	0.0024	4	411
82	LSC.gene82.rps3	0.00064	4	657
83	LSC.gene83.rpl22	0.00135	6	468
84	LSC.gene84.rps19	0.00169	4	279
85	SSC.gene1.ndhF	0.00188	19	2247
86	SSC.gene2.rpl32	0.00253	3	162
87	SSC.gene3.trnL-UAG	0	0	80
88	SSC.gene4.ccsA	0.00085	6	966
89	SSC.gene5.ndhD	0.00093	10	1533
90	SSC.gene6.psaC	0	0	246
91	SSC.gene7.ndhE	0.00092	1	306
92	SSC.gene8.ndhG	0.00066	1	531
93	SSC.gene9.ndhI	0.00102	4	504
94	SSC.gene10.ndhA	0.00108	8	1092
95	SSC.gene11.ndhH	0.00125	6	1182
96	SSC.gene12.rps15	0.00154	4	273
97	SSC.gene13.ycf1	0.00242	83	5625
98	IR.gene1.trnN-GUU	0	0	74
99	IR.gene2.trnR-ACG	0	0	75
100	IR.gene3.rrn5	0	0	121
101	IR.gene4.rrn4.5	0	0	103
102	IR.gene5.rrn23	0.00023	6	3013
103	IR.gene6.trnA-UGC	0.00144	1	73
104	IR.gene7.trnI-GAU	0	0	77
105	IR.gene8.rrn16	0	0	1491
106	IR.gene9.trnV-GAC	0	0	72
107	IR.gene10.rps7	0	0	468
108	IR.gene11.ndhB	0.00025	2	1533
109	IR.gene12.trnL-CAA	0	0	83
110	IR.gene13.ycf15	0	0	249
111	IR.gene14.ycf2	0.00022	11	6897
112	IR.gene15.trnI-CAU	0	0	76
113	IR.gene16.rpl23	0	0	282
114	IR.gene17.rpl2	0.00026	2	828
