# Supplementary material for: Comparative Genomic Analysis Uncovers the Chloroplast Genome Variation and Phylogenetic Relationships of Camellia Species
Source: Biomolecules. 2022 Oct 13;12(10):1474. doi: 10.3390/biom12101474 (PMC9599789; doi:10.3390/biom12101474)
Supplement: Supplementary file 1 [file biomolecules-12-01474-s001.zip › Table S7 KaKs values for protein-coding genes using C.chekiangoleosa var. Baihua as a reference.xlsx]

## Sheet: Sheet1
Table S7 Ka/Ks values for protein-coding genes using C.chekiangoleosa var. Baihua as a reference.
	C.chekiangoleosa var. Baihua vs C.gauchowensis					C.chekiangoleosa var. Baihua vs C.meiocarpa					C.chekiangoleosa var. Baihua vs C.nanyongensis					C.chekiangoleosa var. Baihua vs C.oleifera var.40, 53 MY6					C.chekiangoleosa var. Baihua vs C.oleifera var. GR3					C.chekiangoleosa var. Baihua vs C.sasanqua					C.chekiangoleosa var. Baihua vs C.semiserrata					C.chekiangoleosa var. Baihua vs C.vietnamensis					C.chekiangoleosa var. Baihua vs C. grijsii					C.chekiangoleosa var. Baihua vs C.sinensis (KC143082.1)
Genes	Ka	Ks	Ka/Ks	P-Value(Fisher)	Length	Ka	Ks	Ka/Ks	P-Value(Fisher)	Length	Ka	Ks	Ka/Ks	P-Value(Fisher)	Length	Ka	Ks	Ka/Ks	P-Value(Fisher)	Length	Ka	Ks	Ka/Ks	P-Value(Fisher)	Length	Ka	Ks	Ka/Ks	P-Value(Fisher)	Length	Ka	Ks	Ka/Ks	P-Value(Fisher)	Length	Ka	Ks	Ka/Ks	P-Value(Fisher)	Length	Ka	Ks	Ka/Ks	P-Value(Fisher)	Length	Ka	Ks	Ka/Ks	P-Value(Fisher)
rps2	0	0.0081142	0	NA	708	0	0.0081142	0	NA	708	0	0.0081142	0	NA	708	0	0	NA	NA	708	0.00171788	0.0081142	0.211713	0.0313017	708	NA	0.0081142	0	NA	708	0	0.0081142	0	NA	708	0	0.0081142	0	NA	708	0	0.0081142	0	NA	708	0.00171671	0.00814083	0.210876	0.031103
rpoC2	0.00158233	0.00103252	1.53249	0.799831	4134	0.000296058	0.00132591	0.223287	0.0333808	4134	0.000949034	0.00103152	0.920038	0.236729	4134	0.000296093	0	NA	NA	4134	0.000666616	0.000884175	0.753941	0.184115	4134	0.000296058	0.00132591	0.223287	0.0333808	4134	0.000668756	0.000886057	0.754755	0.184373	4122	0.00129316	0.000965185	1.33981	0.370053	4134	0.00158233	0.00103252	1.53249	0.799831	4134	0.011162	0.0203169	0.549397	0.0326035
rpoC1	0	0	NA	NA	2058	0	0	NA	NA	2058	0	0	NA	NA	2058	0	0	NA	NA	2058	0	0.00271849	0	NA	2058	0	0	NA	NA	2058	0	0	NA	NA	2058	0	0	NA	NA	2058	0	0	NA	NA	2058	0.00178219	0	NA	NA
rpoB	0.000382233	0.00339081	0.112726	0.00636043	3210	0	0.00169148	0	NA	3210	0	0.00169301	0	NA	3210	0.000817167	0	NA	NA	3210	0	0.00339369	0	NA	3210	0	0.00169148	0	NA	3210	0	0.00169301	0	NA	3210	0	0.00339369	0	NA	3210	0.000382233	0.00339081	0.112726	0.00636043	3210	0.000862178	0.00452082	0.190713	0.00757406
petN	0	0	NA	NA	87	0	0	NA	NA	87	0	0	NA	NA	87	0	0	NA	NA	87	0	0	NA	NA	87	0	0	NA	NA	87	0	0	NA	NA	87	0	0	NA	NA	87	0	0	NA	NA	87	0	0	NA	NA
psbM	0	0	NA	NA	102	0	0	NA	NA	102	0	0	NA	NA	102	0	0	NA	NA	102	0	0.0511484	0	NA	102	0	0	NA	NA	102	0	0.0511484	0	NA	102	0	0	NA	NA	102	0	0	NA	NA	102	0	0	NA	NA
psbD	0	0	NA	NA	1059	0	0	NA	NA	1059	0	0	NA	NA	1059	0	0	NA	NA	1059	0	0	NA	NA	1059	0	0	NA	NA	1059	0	0	NA	NA	1059	0	0	NA	NA	1059	0	0	NA	NA	1059	0	0.00479928	0	NA
psbC	0	0	NA	NA	1419	0	0	NA	NA	1419	0	0.00342493	0	NA	1419	0	0	NA	NA	1419	0	0.00342353	0	NA	1419	0	0	NA	NA	1419	0	0.00342493	0	NA	1419	0	0	NA	NA	1419	0	0	NA	NA	1419	0	0.0094361	0	NA
psbZ	0	0	NA	NA	186	0	0	NA	NA	186	0	0	NA	NA	186	0	0	NA	NA	186	0	0	NA	NA	186	0	0	NA	NA	186	0	0	NA	NA	186	0	0	NA	NA	186	0	0	NA	NA	186	0	0	NA	NA
rps14	0.0040721	0	NA	NA	300	0.0040721	0	NA	NA	300	0.0040721	0	NA	NA	300	0.0040721	0	NA	NA	300	0.0040721	0	NA	NA	300	0.0040721	0	NA	NA	300	0.0040721	0	NA	NA	300	0.0040721	0	NA	NA	300	0.0040721	0	NA	NA	300	0.0040721	0	NA	NA
psbA	0	0.00490324	0	NA	1059	0	0	NA	NA	1059	0	0	NA	NA	1059	0	0	NA	NA	1059	0	0	NA	NA	1059	0	0	NA	NA	1059	0	0.00490324	0	NA	1059	0	0	NA	NA	1059	0	0.00490324	0	NA	1059	0	0	NA	NA
psaB	0	0	NA	NA	2202	0	0.00244567	0	NA	2202	0	0	NA	NA	2202	0	0	NA	NA	2202	0	0	NA	NA	2202	0	0.00244567	0	NA	2202	0	0	NA	NA	2202	0	0	NA	NA	2202	0	0	NA	NA	2202	0	0.00244567	0	NA
psaA	0	0.00231155	0	NA	2250	0	0	NA	NA	2250	0	0.00463942	0	NA	2250	0	0	NA	NA	2250	0	0.00231296	0	NA	2250	0	0	NA	NA	2250	0	0.00463942	0	NA	2250	0	0.00231155	0	NA	2250	0	0.00231155	0	NA	2250	0	0.00231296	0	NA
ycf3	0	0	NA	NA	504	0	0	NA	NA	504	0.00240034	0	NA	NA	504	0	0	NA	NA	504	0	0	NA	NA	504	0	0	NA	NA	504	0	0	NA	NA	504	0	0	NA	NA	504	0	0	NA	NA	504	0.00240436	0	NA	NA
rps4	0	0	NA	NA	603	0	0	NA	NA	603	0	0	NA	NA	603	0	0	NA	NA	603	0	0	NA	NA	603	0	0	NA	NA	603	0.00204958	0	NA	NA	603	0	0	NA	NA	603	0	0	NA	NA	603	0	0	NA	NA
ndhJ	0	0	NA	NA	474	0	0	NA	NA	474	0.00127401	0.00620953	0.205171	0.171115	474	0	0	NA	NA	474	0.00271755	0.00966705	0.281115	0.0496003	474	0	0	NA	NA	474	0	0	NA	NA	474	0	0	NA	NA	474	0	0	NA	NA	474	0	0	NA	NA
ndhK	0	0	NA	NA	675	0	0	NA	NA	675	0	0	NA	NA	675	0	0	NA	NA	675	0	0	NA	NA	675	0	0	NA	NA	675	0	0	NA	NA	675	0	0	NA	NA	675	0	0	NA	NA	675	0	0.00777251	0	NA
ndhC	0.00345171	0	NA	NA	360	0.00345171	0	NA	NA	360	0.00345171	0	NA	NA	360	0.00345171	0	NA	NA	360	0.00345171	0	NA	NA	360	0.00345171	0	NA	NA	360	0.00345171	0	NA	NA	360	0.00345171	0	NA	NA	360	0.00345171	0	NA	NA	360	0.00345171	0	NA	NA
atpE	0	0	NA	NA	399	0	0	NA	NA	399	0	0	NA	NA	399	0	0	NA	NA	399	0	0	NA	NA	399	0	0	NA	NA	399	0	0	NA	NA	399	0	0	NA	NA	399	0	0	NA	NA	399	0.00308535	0	NA	NA
atpB	0	0.00964019	0	NA	1494	0.000847767	0	NA	NA	1494	0	0.00643572	0	NA	1494	0	0	NA	NA	1494	0	0.00320529	0	NA	1494	0.000847767	0	NA	NA	1494	0	0.00643572	0	NA	1494	0	0.00964019	0	NA	1494	0	0.00964019	0	NA	1494	0.00084748	0.00644404	0.131514	0.00935402
rbcL	0.000880349	0	NA	NA	1425	0	0	NA	NA	1425	0.00176238	0	NA	NA	1425	0	0	NA	NA	1425	0	0	NA	NA	1425	0	0	NA	NA	1425	0.00097027	0.00513156	0.189079	0.0214621	1425	0.000880349	0	NA	NA	1425	0.000880349	0	NA	NA	1425	0.00264265	0	NA	NA
matK	0	0.00819337	0	NA	1497	0.0017223	0	NA	NA	1497	0.00160335	0.00406743	0.394192	0.0731671	1497	0.000800847	0	NA	NA	1497	0.000911794	0.00505214	0.180477	0.0193463	1497	0.0017223	0	NA	NA	1497	0.000949256	0.00682348	0.139116	0.00782073	1497	0	0.00407245	0	NA	1497	0	0.00819337	0	NA	1497	0.00160288	0.00820695	0.195308	0.0159524
accD	0.00307346	0.0043327	0.709364	0.167599	1539	0.000766229	0	NA	NA	1539	0.000766288	0.00867144	0.0883692	0.00352758	1539	0.000766229	0	NA	NA	1539	0.00307535	0.00431765	0.712273	0.168565	1539	0.000766229	0	NA	NA	1539	0.00158616	0.00446808	0.354998	0.062079	1488	0.00154311	0.00435152	0.354614	0.0619485	1530	0.00307346	0.0043327	0.709364	0.167599	1539	0.00153411	0.00432516	0.354695	0.0619664
psaI	0	0	NA	NA	108	0	0	NA	NA	108	0	0	NA	NA	108	0	0	NA	NA	108	0	0	NA	NA	108	0	0	NA	NA	108	0	0	NA	NA	108	0	0	NA	NA	108	0	0	NA	NA	108	0	0	NA	NA
ycf4	0.00222528	0	NA	NA	552	0	0	NA	NA	552	0.00443891	0	NA	NA	552	0	0	NA	NA	552	0	0	NA	NA	552	0	0	NA	NA	552	0.002354	0.00804425	0.292631	0.0528412	552	0	0	NA	NA	552	0.00222528	0	NA	NA	552	0.00221272	0	NA	NA
cemA	0	0	NA	NA	693	0	0	NA	NA	693	0.00366562	0	NA	NA	693	0	0	NA	NA	693	0	0	NA	NA	693	0	0	NA	NA	693	0	0	NA	NA	693	0	0	NA	NA	693	0	0	NA	NA	693	0	0	NA	NA
petA	0.00128741	0	NA	NA	960	0.00128741	0	NA	NA	960	0.00128741	0	NA	NA	960	0.00128741	0	NA	NA	960	0.00128741	0	NA	NA	960	0.00128741	0	NA	NA	960	0.00128741	0	NA	NA	960	0.00128741	0	NA	NA	960	0.00128741	0	NA	NA	960	0.00136459	0.00444793	0.306792	0.0556996
psbJ	0	0	NA	NA	120	0	0	NA	NA	120	0	0	NA	NA	120	0	0	NA	NA	120	0	0	NA	NA	120	0	0	NA	NA	120	0	0	NA	NA	120	0	0	NA	NA	120	0	0	NA	NA	120	0	0	NA	NA
psbL	0	0	NA	NA	114	0	0	NA	NA	114	0	0	NA	NA	114	0	0	NA	NA	114	0	0	NA	NA	114	0	0	NA	NA	114	0	0	NA	NA	114	0	0	NA	NA	114	0	0	NA	NA	114	0	0	NA	NA
psbF	0	0	NA	NA	117	0	0	NA	NA	117	0	0	NA	NA	117	0	0	NA	NA	117	0	0	NA	NA	117	0	0	NA	NA	117	0	0	NA	NA	117	0	0	NA	NA	117	0	0	NA	NA	117	0	0	NA	NA
psbE	0	0	NA	NA	249	0	0	NA	NA	249	0	0	NA	NA	249	0	0	NA	NA	249	0	0	NA	NA	249	0	0	NA	NA	249	0	0	NA	NA	249	0	0	NA	NA	249	0	0	NA	NA	249	0	0	NA	NA
petL	0	0	NA	NA	93	0	0	NA	NA	93	0	0	NA	NA	93	0	0	NA	NA	93	0	0	NA	NA	93	0	0	NA	NA	93	0	0	NA	NA	93	0	0	NA	NA	93	0	0	NA	NA	93	0	0	NA	NA
rps16	0	0	NA	NA	261	0	0	NA	NA	261	0	0	NA	NA	261	0	0	NA	NA	261	0	0	NA	NA	261	0	0	NA	NA	261	0.00579356	0.0129181	0.448485	0.0975829	252	0	0	NA	NA	261	0	0	NA	NA	261	0	0	NA	NA
petG	0	0	NA	NA	111	0	0	NA	NA	111	0	0	NA	NA	111	0	0	NA	NA	111	0	0	NA	NA	111	0	0	NA	NA	111	0	0	NA	NA	111	0	0	NA	NA	111	0	0	NA	NA	111	0	0	NA	NA
psaJ	0	0	NA	NA	132	0	0	NA	NA	132	0	0.0392118	0	NA	132	0	0	NA	NA	132	0	0	NA	NA	132	0	0	NA	NA	132	0	0.0392118	0	NA	132	0	0	NA	NA	132	0	0	NA	NA	132	0	0.0392118	0	NA
rpl33	0	0	NA	NA	198	0	0	NA	NA	198	0	0.0307099	0	NA	198	0	0	NA	NA	198	0	0	NA	NA	198	0	0	NA	NA	198	0.00700106	0.0393416	0.177956	0.0235835	198	0	0	NA	NA	198	0	0	NA	NA	198	0	0.0307099	0	NA
rps18	0	0	NA	NA	303	0	0	NA	NA	303	0	0	NA	NA	303	0	0	NA	NA	303	0	0	NA	NA	303	0	0	NA	NA	303	0	0	NA	NA	303	0	0	NA	NA	303	0	0	NA	NA	303	0	0	NA	NA
rpl20	0	0	NA	NA	351	0	0	NA	NA	351	0	0	NA	NA	351	0	0	NA	NA	351	0	0	NA	NA	351	0	0	NA	NA	351	0.00349215	0	NA	NA	351	0	0	NA	NA	351	0	0	NA	NA	351	0	0	NA	NA
rps12	0	0	NA	NA	369	0	0	NA	NA	369	0	0	NA	NA	369	0	0	NA	NA	369	0	0	NA	NA	369	0	0	NA	NA	369	0	0	NA	NA	369	0	0	NA	NA	369	0	0	NA	NA	369	0	0	NA	NA
clpP	0	0	NA	NA	642	0	0	NA	NA	642	0	0	NA	NA	642	0	0	NA	NA	642	0	0	NA	NA	642	0	0	NA	NA	642	0	0	NA	NA	642	0	0	NA	NA	642	0	0	NA	NA	642	0	0	NA	NA
psbB	0	0.00660467	0	NA	1524	0	0	NA	NA	1524	0	0	NA	NA	1524	0	0.00329193	0	NA	1524	0	0	NA	NA	1524	0	0	NA	NA	1524	0	0	NA	NA	1524	0	0.00329045	0	NA	1524	0	0.00660467	0	NA	1524	0	0	NA	NA
psbT	0	0	NA	NA	114	0	0	NA	NA	114	0	0	NA	NA	114	0	0	NA	NA	114	0	0	NA	NA	114	0	0	NA	NA	114	0	0	NA	NA	114	0	0	NA	NA	114	0	0	NA	NA	114	0.215743	0.567539	0.380137	0.000325273
psbN	0	0	NA	NA	129	0	0	NA	NA	129	0	0	NA	NA	129	0	0	NA	NA	129	0	0	NA	NA	129	0	0	NA	NA	129	0	0	NA	NA	129	0	0	NA	NA	129	0	0	NA	NA	129	0	0	NA	NA
psbK	0	0.0328345	0	NA	183	0	0	NA	NA	183	0.00666685	0.0329381	0.202406	0.0312793	183	0	0.0328345	0	NA	183	0	0.0328345	0	NA	183	0	0	NA	NA	183	0	0.0328345	0	NA	183	0	0.0328345	0	NA	183	0	0.0328345	0	NA	183	0	0.0328345	0	NA
psbH	0	0	NA	NA	219	0	0	NA	NA	219	0	0	NA	NA	219	0	0	NA	NA	219	0	0	NA	NA	219	0	0	NA	NA	219	0	0	NA	NA	219	0	0	NA	NA	219	0	0	NA	NA	219	0.00576898	0	NA	NA
petB	0	0	NA	NA	660	0	0	NA	NA	660	0	0	NA	NA	660	0	0	NA	NA	660	0	0	NA	NA	660	0	0	NA	NA	660	0	0.00756461	0	NA	660	0	0	NA	NA	660	0	0	NA	NA	660	0.00487612	0.00384918	1.26679	0.494321
petD	0	0	NA	NA	531	0	0	NA	NA	531	0	0	NA	NA	531	0	0	NA	NA	531	0.00237777	0	NA	NA	531	0	0	NA	NA	531	0	0	NA	NA	531	0	0	NA	NA	531	0	0	NA	NA	531	0.0112305	0.0169237	0.663595	0.178072
rpoA	0	0.00606264	0	NA	1005	0	0	NA	NA	1005	0	0.00606264	0	NA	1005	0	0	NA	NA	1005	0	0	NA	NA	1005	0	0	NA	NA	1005	0	0.00606264	0	NA	1005	0	0.00606264	0	NA	1005	0	0.00606264	0	NA	1005	0	0.00606264	0	NA
rps11	0	0	NA	NA	414	0	0	NA	NA	414	0	0	NA	NA	414	0.00316329	0	NA	NA	414	0	0	NA	NA	414	0	0	NA	NA	414	0	0	NA	NA	414	0	0	NA	NA	414	0	0	NA	NA	414	0	0	NA	NA
rpl36	0	0	NA	NA	111	0	0	NA	NA	111	0	0	NA	NA	111	0	0	NA	NA	111	0	0	NA	NA	111	0	0	NA	NA	111	0	0	NA	NA	111	0	0	NA	NA	111	0	0	NA	NA	111	0	0	NA	NA
infA	0	0	NA	NA	231	0	0.0242969	0	NA	231	0	0	NA	NA	231	0	0	NA	NA	231	0	0	NA	NA	231	0	0.0242969	0	NA	231	0	0	NA	NA	231	0.00532733	0	NA	NA	231	0	0	NA	NA	231	0	0	NA	NA
rps8	0.0065713	0	NA	NA	405	0.00304458	0	NA	NA	405	0.00304458	0	NA	NA	405	0	0	NA	NA	405	0.0065713	0	NA	NA	405	0.00304458	0	NA	NA	405	0	0.0134961	0	NA	405	0.0065713	0	NA	NA	405	0.0065713	0	NA	NA	405	0.00917544	0	NA	NA
rpl14	0	0	NA	NA	366	0	0	NA	NA	366	0.00339067	0	NA	NA	366	0	0	NA	NA	366	0	0	NA	NA	366	0	0	NA	NA	366	0	0	NA	NA	366	0	0	NA	NA	366	0	0	NA	NA	366	0	0	NA	NA
rpl16	0	0	NA	NA	408	0	0	NA	NA	408	0	0.01199	0	NA	408	0	0	NA	NA	408	0	0.01199	0	NA	408	0	0	NA	NA	408	0	0.0243327	0	NA	408	0	0	NA	NA	408	0	0	NA	NA	408	0	0.0120184	0	NA
psbI	0	0	NA	NA	108	0	0	NA	NA	108	0	0	NA	NA	108	0	0	NA	NA	108	0	0	NA	NA	108	0	0	NA	NA	108	0	0	NA	NA	108	0	0	NA	NA	108	0	0	NA	NA	108	0	0.0790053	0	NA
rps3	0	0	NA	NA	654	0	0	NA	NA	654	0.0018292	0	NA	NA	654	0	0	NA	NA	654	0	0.00952784	0	NA	654	0	0	NA	NA	654	0	0	NA	NA	654	0	0	NA	NA	654	0	0	NA	NA	654	0.00393012	0	NA	NA
rpl22	0	0	NA	NA	465	0	0	NA	NA	465	0	0	NA	NA	465	0	0	NA	NA	465	0	0	NA	NA	465	0	0	NA	NA	465	0.00258317	0	NA	NA	465	0	0	NA	NA	465	0	0	NA	NA	465	0	0	NA	NA
rps19	0	0	NA	NA	276	0	0	NA	NA	276	0.00449371	0	NA	NA	276	0	0	NA	NA	276	0.00448569	0	NA	NA	276	0	0	NA	NA	276	0	0	NA	NA	276	0	0	NA	NA	276	0	0	NA	NA	276	0.00899087	0	NA	NA
rpl2	0	0	NA	NA	825	0	0	NA	NA	825	0.00151576	0	NA	NA	825	0	0	NA	NA	825	0	0.00610362	0	NA	825	0	0	NA	NA	825	0	0	NA	NA	825	0	0	NA	NA	825	0	0	NA	NA	825	0.0275748	0.0461269	0.597803	0.228682
rpl23	0	0	NA	NA	279	0	0	NA	NA	279	0	0	NA	NA	279	0	0	NA	NA	279	0	0	NA	NA	279	0	0	NA	NA	279	0	0	NA	NA	279	0	0	NA	NA	279	0	0	NA	NA	279	0	0	NA	NA
ycf2	0	0	NA	NA	6864	0	0.000871152	0	NA	6864	0.000618214	0.000501318	1.23318	0.333518	6852	0	0	NA	NA	6864	0	0.000871691	0	NA	6864	0	0.000871152	0	NA	6864	8.73324e-05	0.000434876	0.200821	0.167291	6876	0	0	NA	NA	6864	0	0	NA	NA	6864	0	0.00174153	0	NA
ycf15	0	0	NA	NA	246	0.0524597	0.127908	0.410136	0.0967215	198	0	0	NA	NA	246	0	0	NA	NA	246	0	0	NA	NA	246	0.0524597	0.127908	0.410136	0.0967215	198	0	0	NA	NA	246	0	0	NA	NA	246	0	0	NA	NA	246	0	0	NA	NA
ndhB	0.000809226	0.00342403	0.236338	0.0367728	1530	0.000809226	0	NA	NA	1530	0.000809226	0	NA	NA	1530	0.000809226	0	NA	NA	1530	0.000809226	0	NA	NA	1530	0.000809226	0	NA	NA	1530	0.000809226	0	NA	NA	1530	0.000809226	0.00342403	0.236338	0.0367728	1530	0.000809226	0.00342403	0.236338	0.0367728	1530	0.000809226	0	NA	NA
rps7	0	0	NA	NA	465	0	0	NA	NA	465	0	0	NA	NA	465	0	0	NA	NA	465	0	0	NA	NA	465	0	0	NA	NA	465	0	0	NA	NA	465	0	0	NA	NA	465	0	0	NA	NA	465	0	0	NA	NA
rps12-2	0	0	NA	NA	369	0	0	NA	NA	369	0	0	NA	NA	369	0	0	NA	NA	369	0	0	NA	NA	369	0	0	NA	NA	369	0	0	NA	NA	369	0	0	NA	NA	369	0	0	NA	NA	369	0	0	NA	NA
atpA	0	0	NA	NA	1521	0	0	NA	NA	1521	0	0	NA	NA	1521	0	0	NA	NA	1521	0	0	NA	NA	1521	0	0.00330303	0	NA	1521	0	0	NA	NA	1521	0	0.00330049	0	NA	1521	0	0	NA	NA	1521	0.000824444	0	NA	NA
ndhF	0.00128391	0.00440386	0.291542	0.0331935	2244	0	0	NA	NA	2244	0.00130093	0.00570302	0.228113	0.0138309	2244	0.000541519	0	NA	NA	2244	0.000629026	0.00461069	0.136428	0.00728169	2244	0	0	NA	NA	2244	0.00176923	0.00367289	0.481699	0.0968996	2244	0.00195276	0.00427563	0.456718	0.0832584	2244	0.00128391	0.00440386	0.291542	0.0331935	2244	0.00117915	0.00551275	0.213895	0.0142383
rpl32	0.00781389	0	NA	NA	159	0.00781389	0	NA	NA	159	0.00781389	0	NA	NA	159	0.00781389	0	NA	NA	159	0.00781389	0	NA	NA	159	0.00781389	0	NA	NA	159	0.0164941	0	NA	NA	159	0.00781389	0	NA	NA	159	0.00781389	0	NA	NA	159	0.00781389	0	NA	NA
ccsA	0	0.00617152	0	NA	963	0.00133988	0.00472964	0.283295	0.049641	963	0	0.00617152	0	NA	963	0	0.00617152	0	NA	963	0	0.00617152	0	NA	963	0.00133988	0.00472964	0.283295	0.049641	963	0	0.00617152	0	NA	963	0.00125263	0.00617152	0.202969	0.029023	963	0	0.00617152	0	NA	963	0	0.0124486	0	NA
ndhD	0	0	NA	NA	1509	0	0	NA	NA	1509	0.00172999	0	NA	NA	1509	0	0	NA	NA	1509	0.000811865	0	NA	NA	1509	0	0	NA	NA	1509	0.000812194	0	NA	NA	1509	0	0	NA	NA	1509	0	0	NA	NA	1509	0.00346264	0	NA	NA
psaC	0	0	NA	NA	243	0	0	NA	NA	243	0	0	NA	NA	243	0	0	NA	NA	243	0	0	NA	NA	243	0	0	NA	NA	243	0	0	NA	NA	243	0	0	NA	NA	243	0	0	NA	NA	243	0	0	NA	NA
ndhE	0	0	NA	NA	303	0	0	NA	NA	303	0	0	NA	NA	303	0.00404981	0	NA	NA	303	0	0	NA	NA	303	0	0	NA	NA	303	0	0	NA	NA	303	0	0	NA	NA	303	0	0	NA	NA	303	0	0	NA	NA
ndhG	0.00233351	0	NA	NA	528	0	0	NA	NA	528	0	0	NA	NA	528	0	0	NA	NA	528	0.00233351	0	NA	NA	528	0	0	NA	NA	528	0	0	NA	NA	528	0.00233351	0	NA	NA	528	0.00233351	0	NA	NA	528	0	0	NA	NA
ndhI	0	0	NA	NA	501	0	0.0120469	0	NA	501	0	0	NA	NA	501	0	0	NA	NA	501	0	0	NA	NA	501	0	0.0120469	0	NA	501	0	0	NA	NA	501	0	0	NA	NA	501	0	0	NA	NA	501	0.00242114	0	NA	NA
ndhA	0	0.00947352	0	NA	1089	0	0.00470788	0	NA	1089	0	0.00470788	0	NA	1089	0	0.00470788	0	NA	1089	0	0.00470788	0	NA	1089	0	0.00470788	0	NA	1089	0	0.00470788	0	NA	1089	0	0.00470788	0	NA	1089	0	0.00947352	0	NA	1089	0.00114362	0.00471679	0.242456	0.0385906
ndhH	0.00114922	0.00653442	0.175871	0.017973	1179	0	0.0050396	0	NA	1179	0.00218377	0.00768888	0.284017	0.0365896	1179	0	0.0050396	0	NA	1179	0.00114922	0.00653442	0.175871	0.017973	1179	0	0.0050396	0	NA	1179	0.00114922	0.00653442	0.175871	0.017973	1179	0.00114922	0.00653442	0.175871	0.017973	1179	0.00114922	0.00653442	0.175871	0.017973	1179	0.00218377	0.00768888	0.284017	0.0365896
atpF	0	0	NA	NA	564	0.00107612	0.00508328	0.211698	0.175345	564	0	0	NA	NA	564	0	0	NA	NA	564	0	0	NA	NA	564	0.00107612	0.00508328	0.211698	0.175345	564	0	0	NA	NA	564	0	0	NA	NA	564	0	0	NA	NA	564	0	0	NA	NA
rps15	0.0045117	0	NA	NA	270	0.0045117	0	NA	NA	270	0.0045117	0	NA	NA	270	0.0045117	0	NA	NA	270	0.0045117	0	NA	NA	270	0.0045117	0	NA	NA	270	0.0045117	0	NA	NA	270	0.0045117	0	NA	NA	270	0.0045117	0	NA	NA	270	0.0157039	0	NA	NA
ycf1	0.00240673	0.00290479	0.828537	0.431964	5613	0.000875843	0.00290676	0.301312	0.0252818	5604	0.00225706	0.00512447	0.440448	0.0340384	5613	0.00104769	0.00119682	0.875399	0.221762	5613	0.00241616	0.00476235	0.507346	0.0630891	5613	0.000875332	0.00290582	0.301234	0.025263	5607	0.00231253	0.00391299	0.590988	0.195775	5613	0.00317518	0.00227989	1.39269	0.945176	5613	0.00240673	0.00290479	0.828537	0.431964	5613	0.0042268	0.00818686	0.516291	0.0502584
rps7-2	0	0	NA	NA	465	0	0	NA	NA	465	0	0	NA	NA	465	0	0	NA	NA	465	0	0	NA	NA	465	0	0	NA	NA	465	0	0	NA	NA	465	0	0	NA	NA	465	0	0	NA	NA	465	0	0	NA	NA
ndhB-2	0.000809226	0.00342403	0.236338	0.0367728	1530	0.000809226	0	NA	NA	1530	0.000809226	0	NA	NA	1530	0.000809226	0	NA	NA	1530	0.000809226	0	NA	NA	1530	0.000809226	0	NA	NA	1530	0.000809226	0	NA	NA	1530	0.000809226	0.00342403	0.236338	0.0367728	1530	0.000809226	0.00342403	0.236338	0.0367728	1530	0.000809226	0	NA	NA
ycf15-2	0	0	NA	NA	246	0.0524597	0.127908	0.410136	0.0967215	198	0	0	NA	NA	246	0	0	NA	NA	246	0	0	NA	NA	246	0.0524597	0.127908	0.410136	0.0967215	198	0	0	NA	NA	246	0	0	NA	NA	246	0	0	NA	NA	246	0	0	NA	NA
ycf2-2	0	0	NA	NA	6864	0	0.000871152	0	NA	6864	0.000618214	0.000501318	1.23318	0.333518	6852	0	0	NA	NA	6864	0	0.000871691	0	NA	6864	0	0.000871152	0	NA	6864	8.73324e-05	0.000434876	0.200821	0.167291	6876	0	0	NA	NA	6864	0	0	NA	NA	6864	0	0.00174153	0	NA
rpl23-2	0	0	NA	NA	279	0	0	NA	NA	279	0	0	NA	NA	279	0	0	NA	NA	279	0	0	NA	NA	279	0	0	NA	NA	279	0	0	NA	NA	279	0	0	NA	NA	279	0	0	NA	NA	279	0	0	NA	NA
rpl2-2	0	0	NA	NA	825	0	0	NA	NA	825	0.00151576	0	NA	NA	825	0	0	NA	NA	825	0	0.00610362	0	NA	825	0	0	NA	NA	825	0	0	NA	NA	825	0	0	NA	NA	825	0	0	NA	NA	825	0.0275748	0.0461269	0.597803	0.228682
atpH	0	0	NA	NA	243	0	0	NA	NA	243	0	0	NA	NA	243	0	0	NA	NA	243	0	0	NA	NA	243	0	0	NA	NA	243	0	0	NA	NA	243	0	0	NA	NA	243	0	0	NA	NA	243	0	0	NA	NA
atpI	0	0	NA	NA	741	0	0	NA	NA	741	0	0	NA	NA	741	0	0	NA	NA	741	0	0	NA	NA	741	0	0	NA	NA	741	0	0.00683265	0	NA	741	0	0	NA	NA	741	0	0	NA	NA	741	0	0	NA	NA
All genes	0.0114963	0.0294472	0.39	-	-	0.108507	0.269862	0.4	-	-	0.0182377	0.072437	0.25	-	-	0.00104769	0.00119682	0.88	-	-	0.0132836	0.0439427	0.3	-	-	0.108507	0.269861	0.4	-	-	0.0247287	0.0926032	0.27	-	-	0.0119845	0.0314262	0.38	-	-	0.0114963	0.0294472	0.39	-	-	0.314823	0.763074	0.41	-
[truncated: 31 more columns]

## Sheet: Sheet2
																						IRB				SSC							IRA
	matK	rps16	psbK	atpA	atpF	rps2	rpoC2	rpoB	ndhJ	atpB	rbcL	accD	ycf4	petA	rpl33	rps12	psbT	petB	petD	rps8	rpl22	rpl2	ycf2	ycf15	ndhB	ndhF	ccsA	ndhD	ndhA	ndhH	rps15	ycf1	rps12-2	ndhB-2	ycf15-2	ycf2-2	rpl2-2
C. chekiangoleosa var.BH vs C. gauchowensis	0	0	0	0	0	0	1.53249	0.112726	0	0	0	0.709364	0	0	0	0	0	0	0	0	0	0	0	0	0.236338	0.291542	0	0	0	0.175871	0	0.828537	0	0.236338	0	0	0
C. chekiangoleosa var.BH vs C. meiocarpa	0	0	0	0	0.211698	0	0.223287	0	0	0	0	0	0	0	0	0	0	0	0	0	0	0	0	0.410136	0	0	0.283295	0	0	0	0	0.301312	0	0	0.410136	0	0
C. chekiangoleosa var.BH vs C. nanyongensis	0.394192	0	0.202406	0	0	0	0.920038	0	0.205171	0	0	0.0883692	0	0	0	0	0	0	0	0	0	0	1.23318	0	0	0.228113	0	0	0	0.284017	0	0.440448	0	0	0	1.23318	0
C. chekiangoleosa var.BH vs C. oleifera var.40,53 MY6	0	0	0	0	0	0	0	0	0	0	0	0	0	0	0	0	0	0	0	0	0	0	0	0	0	0	0	0	0	0	0	0.875399	0	0	0	0	0
C. chekiangoleosa var.BH vs C. oleifera GR3	0.180477	0	0	0	0	0.211713	0.753941	0	0.281115	0	0	0.712273	0	0	0	0	0	0	0	0	0	0	0	0	0	0.136428	0	0	0	0.175871	0	0.507346	0	0	0	0	0
C. chekiangoleosa var.BH vs C. sasanqua	0	0	0	0	0.211698	0	0.223287	0	0	0	0	0	0	0	0	0	0	0	0	0	0	0	0	0.410136	0	0	0.283295	0	0	0	0	0.301234	0	0	0.410136	0	0
C. chekiangoleosa var.BH vs C. semiserrata	0.139116	0.448485	0	0	0	0	0.754755	0	0	0	0.189079	0.354998	0.292631	0	0.177956	0	0	0	0	0	0	0	0.200821	0	0	0.481699	0	0	0	0.175871	0	0.590988	0	0	0	0.200821	0
C. chekiangoleosa var.BH vs C. vietnamensis	0	0	0	0	0	0	1.33981	0	0	0	0	0.354614	0	0	0	0	0	0	0	0	0	0	0	0	0.236338	0.456718	0.202969	0	0	0.175871	0	1.39269	0	0.236338	0	0	0
C. chekiangoleosa var.BH vs C. yuhsienensis	0	0	0	0	0	0	1.53249	0.112726	0	0	0	0.709364	0	0	0	0	0	0	0	0	0	0	0	0	0.236338	0.291542	0	0	0	0.175871	0	0.828537	0	0.236338	0	0	0
C. chekiangoleosa var.BH vs C. sinensis(KC143082.1)	0.195308	0	0	0	0	0.210876	0.549397	0.190713	0	0.131514	0	0.354695	0	0.306792	0	0	0.380137	1.26679	0.663595	0	0	0.597803	0	0	0	0.213895	0	0	0.242456	0.284017	0	0.516291	0	0	0	0	0.597803
C. chekiangoleosa var.BH vs C. japonica(MK353211.1)	0	0	0	0	0	0	0	0	0	0	0	0	0	0	0	0	0	0	0	0	0	0	0	0	0	0	0	0	0.120772	0	0.529769	0	0	0	0	0	0
C. chekiangoleosa var.BH vs C. amplexicaulis(MT317095.1)	0.391986	0	0	0.409139	0	0	0.754982	0.310421	0	0	0.32166	0.35598	0	0	0	0.972285	0	0.365318	0	0.323629	0.392364	0	0.602437	0	0	0	0	0.446639	0	0.175871	0	0.676055	0.972285	0	0	0.602437	0
C. chekiangoleosa var.BH vs C. cuspidata(NC022459.1)	0.284809	0	0	0	0	0	1.06981	0	0	0.145362	0	0.0880096	0	0	0	0	0	0	0	0	0	0	0.285835	0	0	0.409972	0.281946	0	0.32528	0.175871	0	0.820401	0	0	0	0.285835	0
C. chekiangoleosa var.BH vs C. crapnelliana(NC024541.1)	0	0	0	0	0	0	0.223683	0	0	0	0.322048	0	0	0	0	0	0	0	0	0	0	0	0	0	0	0	0	0	0	0	0	0.376174	0	0	0	0	0
C. chekiangoleosa var.BH vs C. chekiangoleosa(NC_037472.1)	0	0	0	0	0	0	0	0	0	0	0	0	0	0	0	0.523215	0	0	0	0	0	0	0	0	0	0	0	0	0.120772	0	0	0.529769	0.523215	0	0	0	0
C. chekiangoleosa var.BH vs C. nitidissima(NC_039645.1)	0	0	0	0	0	0.294944	0.656039	0	0	0.131514	0	0.17717	0	0	0	0.561056	0	1.26679	0	0	0	0	0	0	0	0.404578	0	0	0.121909	0.284017	0	0.505387	0.561056	0	0	0	0
